# Supplementary material for: Synthesis, crystal structure and Hirshfeld surface analysis of 3-(4,4-dimethyl-2,3,4,5-tetra­hydro-1H-1,5-benzodiazepin-2-yl­idene)-6-methyl-3,4-di­hydro-2H-pyran-2,4-dione
Source: Acta Crystallogr E Crystallogr Commun. 2019 Jan 18;75(Pt 2):228–32. doi: 10.1107/S2056989019000689 (PMC6362647; doi:10.1107/S2056989019000689)
Supplement: Supplementary file 1 [file e-75-00228-sup1.cif]

##############################################################################
#                                                                            #
# This CIF contains the data in a paper accepted for publication in          #
# Acta Crystallographica Section E. It conforms to the requirements of       #
# Notes for Authors for Acta Crystallographica Section E, and has been       #
# peer reviewed under the auspices of the IUCr Commission on Journals.       #
#                                                                            #
# Full details of the Crystallographic Information File format               #
# are given in the paper "The Crystallographic Information File (CIF):       #
# a New Standard Archive File for Crystallography" by S. R. Hall, F. H.      #
# Allen and I. D. Brown [Acta Cryst. (1991), A47, 655-685].                  #
#                                                                            #
# The current version of the core CIF dictionary is obtainable from          #
# ftp://ftp.iucr.org/pub/cif_core.dic.                                       #
#                                                                            #
# Software is freely available for graphical display of the structure(s)     #
# in this CIF. For information consult the CIF software page                 #
# http://www.iucr.org/resources/cif/software.                                #
#                                                                            #
# This file may be used for bona fide research purposes within the           #
# scientific community so long as proper attribution is given to the journal # 
# article from which it was obtained.                                        #
#                                                                            #
##############################################################################
data_I
_database_code_depnum_ccdc_archive 'CCDC 1890950'
_audit_creation_method
;
Olex2 1.2
(compiled 2017.08.10 svn.r3458 for OlexSys, GUI svn.r5381)
;
_chemical_name_systematic
;\
3-(4,4-Dimethyl-2,3,4,5-tetrahydro-1<i>H</i>-1,5-benzodiazepin-2-\
ylidene)-6-methyl-3,4-dihydro-2<i>H</i>-pyran-2,4-dione
;
_chemical_name_common     ?
_chemical_formula_moiety     'C17 H18 N2 O3'
_chemical_formula_sum     'C17 H18 N2 O3'
_chemical_formula_iupac     'C17 H18 N2 O3'
_chemical_formula_weight     298.33
_chemical_melting_point     ?
_space_group_crystal_system     monoclinic
_space_group_name_H-M_alt     'P 1 21/n 1'
_space_group_name_Hall     '-P 2yn'
loop_
    _space_group_symop_operation_xyz
    'x, y, z'
    '-x+1/2, y+1/2, -z+1/2'
    '-x, -y, -z'
    'x-1/2, -y-1/2, z-1/2'
_cell_length_a     5.53730(10)
_cell_length_b     24.0197(4)
_cell_length_c     11.7815(3)
_cell_angle_alpha     90
_cell_angle_beta     103.488(2)
_cell_angle_gamma     90
_cell_volume     1523.77(6)
_cell_formula_units_Z     4
_cell_measurement_reflns_used     4280
_cell_measurement_theta_min     3.8340
_cell_measurement_theta_max     71.4680
_cell_measurement_temperature     296(2)
_exptl_crystal_description     prism
_exptl_crystal_colour     yellow
_exptl_crystal_size_max     0.42
_exptl_crystal_size_mid     0.38
_exptl_crystal_size_min     0.16
_exptl_crystal_density_diffrn     1.300
_exptl_crystal_density_meas     ?
_exptl_crystal_density_method     ?
_exptl_crystal_F_000     632
_exptl_absorpt_coefficient_mu     0.735
_exptl_absorpt_correction_type     multi-scan
_exptl_absorpt_process_details
;
(CrysAlis PRO; Rigaku OD 2015)
;
_exptl_absorpt_correction_T_min     0.70028
_exptl_absorpt_correction_T_max     1.00000
_diffrn_ambient_temperature     296(2)
_diffrn_source     'fine-focus sealed X-ray tube'
_diffrn_radiation_type     CuK\a
_diffrn_radiation_wavelength     1.54184
_diffrn_radiation_monochromator     graphite
_diffrn_measurement_device_type     'Rigaku Oxford Diffraction'
_diffrn_measurement_device     'four-circle diffractometer'
_diffrn_measurement_method     '\w scans'
_diffrn_detector     'CCD plate'
_diffrn_detector_area_resol_mean     16.0416
_diffrn_reflns_number     9860
_diffrn_reflns_av_R_equivalents     0.0227
_diffrn_reflns_av_unetI/netI     0.0204
_diffrn_reflns_theta_min     3.680
_diffrn_reflns_theta_max     71.259
_diffrn_reflns_theta_full     67.684
_diffrn_measured_fraction_theta_max     0.990
_diffrn_measured_fraction_theta_full     1.000
_diffrn_reflns_limit_h_min     -5
_diffrn_reflns_limit_h_max     6
_diffrn_reflns_limit_k_min     -27
_diffrn_reflns_limit_k_max     29
_diffrn_reflns_limit_l_min     -14
_diffrn_reflns_limit_l_max     14
_diffrn_radiation_probe     x-ray
_refine_special_details     ?
_reflns_number_total     2934
_reflns_number_gt     2519
_reflns_threshold_expression     'I > 2\s(I)'
_refine_ls_structure_factor_coef     Fsqd
_refine_ls_matrix_type     full
_refine_ls_R_factor_all     0.0465
_refine_ls_R_factor_gt     0.0397
_refine_ls_wR_factor_gt     0.1063
_refine_ls_wR_factor_ref     0.1122
_refine_ls_goodness_of_fit_ref     1.045
_refine_ls_restrained_S_all     1.045
_refine_ls_number_reflns     2934
_refine_ls_number_parameters     203
_refine_ls_number_restraints     0
_refine_ls_hydrogen_treatment     constr
_refine_ls_weighting_scheme     calc
_refine_ls_weighting_details
              'w=1/[\s^2^(Fo^2^)+(0.0578P)^2^+0.3037P] where P=(Fo^2^+2Fc^2^)/3'
_atom_sites_solution_hydrogens     geom
_atom_sites_solution_primary     dual
_atom_sites_solution_secondary     ?
_refine_ls_shift/su_max     0.001
_refine_ls_shift/su_mean     0.000
_refine_diff_density_max     0.196
_refine_diff_density_min     -0.156
_refine_ls_extinction_method
;
SHELXL2014 (Sheldrick, 2015a)
;
_refine_ls_extinction_coef     0.0020(3)
_refine_ls_extinction_expression
                                  'Fc^*^=kFc[1+0.001xFc^2^\l^3^/sin(2\q)]^-1/4^'
loop_
    _atom_type_symbol
    _atom_type_description
    _atom_type_scat_dispersion_real
    _atom_type_scat_dispersion_imag
    _atom_type_scat_source
    'C' 'C' 0.0181 0.0091
                         'International Tables Vol C Tables 4.2.6.8 and 6.1.1.4'
    'H' 'H' 0.0000 0.0000
                         'International Tables Vol C Tables 4.2.6.8 and 6.1.1.4'
    'N' 'N' 0.0311 0.0180
                         'International Tables Vol C Tables 4.2.6.8 and 6.1.1.4'
    'O' 'O' 0.0492 0.0322
                         'International Tables Vol C Tables 4.2.6.8 and 6.1.1.4'
_computing_data_collection
;
CrysAlis PRO (Rigaku OD, 2015)
;
_computing_cell_refinement
;
CrysAlis PRO (Rigaku OD, 2015)
;
_computing_data_reduction
;
CrysAlis PRO (Rigaku OD, 2015)
;
_computing_structure_solution
;
SHELXT (Sheldrick, 2015b)
;
_computing_structure_refinement
;
SHELXL2014 (Sheldrick, 2015a)
;
_computing_molecular_graphics
;
<i>OLEX2</i> (Dolomanov <i>et al.</i>,  2009)
;
_computing_publication_material
;
<i>OLEX2</i> (Dolomanov <i>et al.</i>,  2009)
;
loop_
    _atom_site_type_symbol
    _atom_site_label
    _atom_site_fract_x
    _atom_site_fract_y
    _atom_site_fract_z
    _atom_site_U_iso_or_equiv
    _atom_site_adp_type
    _atom_site_calc_flag
    _atom_site_occupancy
    _atom_site_disorder_assembly
    _atom_site_disorder_group
    O O1 0.9607(2) 0.55040(5) 0.34659(11) 0.0620(4) Uani d 1 . .
    O O2 0.3736(2) 0.69299(4) 0.35380(9) 0.0499(3) Uani d 1 . .
    O O3 0.45601(19) 0.62933(4) 0.48899(9) 0.0430(3) Uani d 1 . .
    N N1 0.8514(2) 0.61406(5) 0.17042(11) 0.0406(3) Uani d 1 . .
    H H1 0.9435 0.5909 0.2170 0.049 Uiso calc 1 . .
    N N2 0.7655(3) 0.71643(5) 0.01003(11) 0.0478(3) Uani d 1 . .
    H H2 0.7686 0.7426 -0.0394 0.057 Uiso calc 1 . .
    C C1 0.6776(2) 0.63806(5) 0.21295(12) 0.0350(3) Uani d 1 . .
    C C2 0.5128(2) 0.67882(6) 0.13633(12) 0.0382(3) Uani d 1 . .
    H H2A 0.3856 0.6910 0.1752 0.046 Uiso calc 1 . .
    H H2B 0.4303 0.6602 0.0648 0.046 Uiso calc 1 . .
    C C3 0.6492(2) 0.73059(5) 0.10487(11) 0.0342(3) Uani d 1 . .
    C C4 0.8700(2) 0.66752(6) -0.01123(12) 0.0377(3) Uani d 1 . .
    C C5 0.9507(3) 0.66471(7) -0.11604(14) 0.0491(4) Uani d 1 . .
    H H5 0.9191 0.6948 -0.1670 0.059 Uiso calc 1 . .
    C C6 1.0733(4) 0.61968(8) -0.14591(17) 0.0644(5) Uani d 1 . .
    H H6 1.1245 0.6198 -0.2157 0.077 Uiso calc 1 . .
    C C7 1.1215(4) 0.57393(8) -0.0726(2) 0.0733(6) Uani d 1 . .
    H H7 1.2073 0.5434 -0.0917 0.088 Uiso calc 1 . .
    C C8 1.0400(4) 0.57462(7) 0.02874(18) 0.0597(5) Uani d 1 . .
    H H8 1.0711 0.5439 0.0780 0.072 Uiso calc 1 . .
    C C9 0.9117(3) 0.62000(6) 0.06068(13) 0.0406(3) Uani d 1 . .
    C C10 0.6538(2) 0.62144(5) 0.32672(12) 0.0355(3) Uani d 1 . .
    C C11 0.7997(3) 0.57556(6) 0.38662(13) 0.0434(3) Uani d 1 . .
    C C12 0.7494(3) 0.55810(6) 0.49603(13) 0.0483(4) Uani d 1 . .
    H H12 0.8365 0.5281 0.5357 0.058 Uiso calc 1 . .
    C C13 0.5820(3) 0.58377(6) 0.54124(13) 0.0429(3) Uani d 1 . .
    C C14 0.4890(2) 0.65029(5) 0.38391(11) 0.0360(3) Uani d 1 . .
    C C15 0.5058(4) 0.56883(8) 0.65044(15) 0.0594(4) Uani d 1 . .
    H H15A 0.5417 0.5993 0.7045 0.089 Uiso calc 1 . .
    H H15B 0.5957 0.5364 0.6845 0.089 Uiso calc 1 . .
    H H15C 0.3309 0.5611 0.6327 0.089 Uiso calc 1 . .
    C C16 0.8401(3) 0.75272(6) 0.20995(13) 0.0459(4) Uani d 1 . .
    H H16A 0.9684 0.7255 0.2348 0.069 Uiso calc 1 . .
    H H16B 0.7605 0.7602 0.2725 0.069 Uiso calc 1 . .
    H H16C 0.9118 0.7864 0.1888 0.069 Uiso calc 1 . .
    C C17 0.4561(3) 0.77557(6) 0.05783(13) 0.0457(4) Uani d 1 . .
    H H17A 0.5355 0.8065 0.0297 0.069 Uiso calc 1 . .
    H H17B 0.3814 0.7880 0.1192 0.069 Uiso calc 1 . .
    H H17C 0.3303 0.7605 -0.0049 0.069 Uiso calc 1 . .
loop_
    _atom_site_aniso_label
    _atom_site_aniso_U_11
    _atom_site_aniso_U_22
    _atom_site_aniso_U_33
    _atom_site_aniso_U_12
    _atom_site_aniso_U_13
    _atom_site_aniso_U_23
    O1 0.0764(8) 0.0527(7) 0.0685(8) 0.0335(6) 0.0406(6) 0.0244(6)
    O2 0.0595(7) 0.0469(6) 0.0441(6) 0.0227(5) 0.0136(5) 0.0028(4)
    O3 0.0484(6) 0.0432(5) 0.0407(5) 0.0071(4) 0.0171(4) 0.0020(4)
    N1 0.0468(7) 0.0331(6) 0.0463(7) 0.0048(5) 0.0197(5) 0.0062(5)
    N2 0.0655(8) 0.0409(6) 0.0456(7) 0.0080(6) 0.0304(6) 0.0104(5)
    C1 0.0371(7) 0.0296(6) 0.0400(7) -0.0031(5) 0.0122(5) 0.0007(5)
    C2 0.0335(6) 0.0443(7) 0.0373(7) -0.0013(5) 0.0095(5) 0.0056(6)
    C3 0.0351(7) 0.0353(7) 0.0338(6) 0.0037(5) 0.0110(5) 0.0048(5)
    C4 0.0371(7) 0.0405(7) 0.0375(7) -0.0075(5) 0.0131(5) -0.0052(5)
    C5 0.0563(9) 0.0541(9) 0.0424(8) -0.0096(7) 0.0225(7) -0.0055(6)
    C6 0.0835(13) 0.0615(10) 0.0630(11) -0.0134(9) 0.0472(10) -0.0181(9)
    C7 0.0968(15) 0.0455(9) 0.0989(15) -0.0026(9) 0.0660(13) -0.0179(9)
    C8 0.0756(12) 0.0344(7) 0.0830(12) -0.0005(7) 0.0469(10) -0.0019(7)
    C9 0.0441(7) 0.0350(7) 0.0486(8) -0.0060(5) 0.0223(6) -0.0053(6)
    C10 0.0395(7) 0.0297(6) 0.0389(7) 0.0018(5) 0.0125(6) 0.0026(5)
    C11 0.0495(8) 0.0355(7) 0.0492(8) 0.0087(6) 0.0197(6) 0.0079(6)
    C12 0.0584(9) 0.0408(7) 0.0483(8) 0.0116(6) 0.0178(7) 0.0142(6)
    C13 0.0509(8) 0.0389(7) 0.0398(7) -0.0001(6) 0.0128(6) 0.0038(6)
    C14 0.0378(7) 0.0342(6) 0.0351(6) 0.0023(5) 0.0067(5) -0.0004(5)
    C15 0.0751(11) 0.0606(10) 0.0477(9) 0.0014(8) 0.0251(8) 0.0077(7)
    C16 0.0445(8) 0.0412(8) 0.0490(8) 0.0001(6) 0.0048(6) -0.0002(6)
    C17 0.0462(8) 0.0482(8) 0.0437(8) 0.0121(6) 0.0127(6) 0.0121(6)
_geom_special_details
;
 All esds (except the esd in the dihedral angle between two l.s. planes)
 are estimated using the full covariance matrix.  The cell esds are taken
 into account individually in the estimation of esds in distances, angles
 and torsion angles; correlations between esds in cell parameters are only
 used when they are defined by crystal symmetry.  An approximate (isotropic)
 treatment of cell esds is used for estimating esds involving l.s. planes.
;
loop_
    _geom_bond_atom_site_label_1
    _geom_bond_atom_site_label_2
    _geom_bond_site_symmetry_2
    _geom_bond_distance
    _geom_bond_publ_flag
    O1 C11 . 1.2569(18) ?
    O2 C14 . 1.2167(17) ?
    O3 C13 . 1.3649(18) ?
    O3 C14 . 1.3874(16) ?
    N1 H1 . 0.8600 ?
    N1 C1 . 1.3168(18) ?
    N1 C9 . 1.4158(18) ?
    N2 H2 . 0.8600 ?
    N2 C3 . 1.4542(17) ?
    N2 C4 . 1.3584(19) ?
    C1 C2 . 1.4907(18) ?
    C1 C10 . 1.4338(18) ?
    C2 H2A . 0.9700 ?
    C2 H2B . 0.9700 ?
    C2 C3 . 1.5444(18) ?
    C3 C16 . 1.524(2) ?
    C3 C17 . 1.5301(18) ?
    C4 C5 . 1.4094(19) ?
    C4 C9 . 1.408(2) ?
    C5 H5 . 0.9300 ?
    C5 C6 . 1.366(2) ?
    C6 H6 . 0.9300 ?
    C6 C7 . 1.385(3) ?
    C7 H7 . 0.9300 ?
    C7 C8 . 1.372(3) ?
    C8 H8 . 0.9300 ?
    C8 C9 . 1.400(2) ?
    C10 C11 . 1.4487(18) ?
    C10 C14 . 1.4331(18) ?
    C11 C12 . 1.443(2) ?
    C12 H12 . 0.9300 ?
    C12 C13 . 1.324(2) ?
    C13 C15 . 1.488(2) ?
    C15 H15A . 0.9600 ?
    C15 H15B . 0.9600 ?
    C15 H15C . 0.9600 ?
    C16 H16A . 0.9600 ?
    C16 H16B . 0.9600 ?
    C16 H16C . 0.9600 ?
    C17 H17A . 0.9600 ?
    C17 H17B . 0.9600 ?
    C17 H17C . 0.9600 ?
loop_
    _geom_contact_atom_site_label_1
    _geom_contact_atom_site_label_2
    _geom_contact_distance
    _geom_contact_site_symmetry_1
    _geom_contact_site_symmetry_2
    _geom_contact_publ_flag
    O1 N1 2.5351(18) . . yes
    O1 C12 3.379(2) . 3_766 yes
    O2 N2 2.9990(16) . 4_576 yes
    O2 C2 2.8628(17) . . yes
    O1 H12 2.45 . 3_766 yes
    O1 H1 1.79 . . yes
    O2 H2A 2.12 . . yes
    O2 H2 2.16 . 4_576 yes
    O2 H5 2.72 . 4_576 yes
    O2 H17C 2.91 . 4_676 yes
    N1 N2 3.0698(17) . . yes
    N1 C16 3.3656(19) . . yes
    N2 N1 3.0698(17) . . yes
    N1 H16A 2.8152 . . yes
    C4 C2 3.5887(17) . 1_655 yes
    C9 C2 3.533(2) . 1_655 yes
    C14 C17 3.404(2) . 4_676 yes
    C1 H16A 2.62 . . yes
    C4 H2B 2.79 . . yes
    C5 H2B 2.99 . 1_655 yes
    C5 H16B 2.99 . 4_675 yes
    C6 H2B 2.95 . 1_655 yes
    C7 H2B 2.92 . 1_655 yes
    C8 H2B 2.94 . 1_655 yes
    C9 H2B 2.85 . . yes
    C11 H1 2.35 . . yes
    C14 H2A 2.58 . . yes
    C14 H17C 2.95 . 4_676 yes
    C16 O2 3.3648(19) . 1_655 yes
    H1 H8 2.24 . . yes
    H2 H5 2.21 . . yes
    H2 H17A 2.27 . . yes
    H2 H17C 2.59 . . yes
    H2A H17B 2.42 . . yes
    H2B H17C 2.57 . . yes
    H5 H16B 2.42 . 4_675 yes
    H5 H17B 2.51 . 4_675 yes
    H12 H15B 2.45 . . yes
    H12 H12 2.55 . 3_766 yes
    H16A O2 2.48 . 1_655 yes
    H16B H17B 2.52 . . yes
    H16C H17A 2.50 . . yes
loop_
    _geom_angle_atom_site_label_1
    _geom_angle_atom_site_label_2
    _geom_angle_atom_site_label_3
    _geom_angle_site_symmetry_1
    _geom_angle_site_symmetry_3
    _geom_angle
    _geom_angle_publ_flag
    C13 O3 C14 . . 122.24(11) ?
    C1 N1 H1 . . 114.6 ?
    C1 N1 C9 . . 130.71(12) ?
    C9 N1 H1 . . 114.6 ?
    C3 N2 H2 . . 115.5 ?
    C4 N2 H2 . . 115.5 ?
    C4 N2 C3 . . 128.91(11) ?
    N1 C1 C2 . . 117.10(12) ?
    N1 C1 C10 . . 117.94(12) ?
    C10 C1 C2 . . 124.90(12) ?
    C1 C2 H2A . . 108.7 ?
    C1 C2 H2B . . 108.7 ?
    C1 C2 C3 . . 114.17(11) ?
    H2A C2 H2B . . 107.6 ?
    C3 C2 H2A . . 108.7 ?
    C3 C2 H2B . . 108.7 ?
    N2 C3 C2 . . 108.97(11) ?
    N2 C3 C16 . . 110.99(12) ?
    N2 C3 C17 . . 106.51(11) ?
    C16 C3 C2 . . 111.80(11) ?
    C16 C3 C17 . . 109.98(12) ?
    C17 C3 C2 . . 108.41(11) ?
    N2 C4 C5 . . 116.02(13) ?
    N2 C4 C9 . . 127.38(12) ?
    C9 C4 C5 . . 116.58(13) ?
    C4 C5 H5 . . 118.6 ?
    C6 C5 C4 . . 122.80(16) ?
    C6 C5 H5 . . 118.6 ?
    C5 C6 H6 . . 119.9 ?
    C5 C6 C7 . . 120.20(15) ?
    C7 C6 H6 . . 119.9 ?
    C6 C7 H7 . . 120.7 ?
    C8 C7 C6 . . 118.58(16) ?
    C8 C7 H7 . . 120.7 ?
    C7 C8 H8 . . 118.9 ?
    C7 C8 C9 . . 122.30(17) ?
    C9 C8 H8 . . 118.9 ?
    C4 C9 N1 . . 126.21(12) ?
    C8 C9 N1 . . 114.18(14) ?
    C8 C9 C4 . . 119.45(14) ?
    C1 C10 C11 . . 120.32(12) ?
    C14 C10 C1 . . 120.82(12) ?
    C14 C10 C11 . . 118.85(12) ?
    O1 C11 C10 . . 123.15(13) ?
    O1 C11 C12 . . 119.80(13) ?
    C12 C11 C10 . . 117.03(12) ?
    C11 C12 H12 . . 119.2 ?
    C13 C12 C11 . . 121.53(13) ?
    C13 C12 H12 . . 119.2 ?
    O3 C13 C15 . . 111.40(13) ?
    C12 C13 O3 . . 121.61(13) ?
    C12 C13 C15 . . 126.99(14) ?
    O2 C14 O3 . . 113.36(12) ?
    O2 C14 C10 . . 128.26(13) ?
    O3 C14 C10 . . 118.35(11) ?
    C13 C15 H15A . . 109.5 ?
    C13 C15 H15B . . 109.5 ?
    C13 C15 H15C . . 109.5 ?
    H15A C15 H15B . . 109.5 ?
    H15A C15 H15C . . 109.5 ?
    H15B C15 H15C . . 109.5 ?
    C3 C16 H16A . . 109.5 ?
    C3 C16 H16B . . 109.5 ?
    C3 C16 H16C . . 109.5 ?
    H16A C16 H16B . . 109.5 ?
    H16A C16 H16C . . 109.5 ?
    H16B C16 H16C . . 109.5 ?
    C3 C17 H17A . . 109.5 ?
    C3 C17 H17B . . 109.5 ?
    C3 C17 H17C . . 109.5 ?
    H17A C17 H17B . . 109.5 ?
    H17A C17 H17C . . 109.5 ?
    H17B C17 H17C . . 109.5 ?
loop_
    _geom_torsion_atom_site_label_1
    _geom_torsion_atom_site_label_2
    _geom_torsion_atom_site_label_3
    _geom_torsion_atom_site_label_4
    _geom_torsion_site_symmetry_1
    _geom_torsion_site_symmetry_2
    _geom_torsion_site_symmetry_3
    _geom_torsion_site_symmetry_4
    _geom_torsion
    _geom_torsion_publ_flag
    C9 N1 C1 C10 . . . . 177.02(13) ?
    C9 N1 C1 C2 . . . . -0.3(2) ?
    N1 C1 C2 C3 . . . . -63.12(16) ?
    C10 C1 C2 C3 . . . . 119.73(14) ?
    C4 N2 C3 C16 . . . . 88.57(18) ?
    C4 N2 C3 C17 . . . . -151.73(15) ?
    C4 N2 C3 C2 . . . . -35.0(2) ?
    C1 C2 C3 N2 . . . . 80.67(14) ?
    C1 C2 C3 C16 . . . . -42.38(16) ?
    C1 C2 C3 C17 . . . . -163.79(12) ?
    C3 N2 C4 C9 . . . . -6.6(3) ?
    C3 N2 C4 C5 . . . . 174.97(14) ?
    N2 C4 C5 C6 . . . . 175.76(16) ?
    C9 C4 C5 C6 . . . . -2.8(2) ?
    C4 C5 C6 C7 . . . . 0.6(3) ?
    C5 C6 C7 C8 . . . . 1.1(3) ?
    C6 C7 C8 C9 . . . . -0.4(3) ?
    C7 C8 C9 C4 . . . . -1.9(3) ?
    C7 C8 C9 N1 . . . . -177.57(18) ?
    N2 C4 C9 C8 . . . . -174.98(16) ?
    C5 C4 C9 C8 . . . . 3.4(2) ?
    N2 C4 C9 N1 . . . . 0.1(2) ?
    C5 C4 C9 N1 . . . . 178.49(14) ?
    C1 N1 C9 C8 . . . . -157.26(15) ?
    C1 N1 C9 C4 . . . . 27.4(2) ?
    N1 C1 C10 C14 . . . . 172.65(12) ?
    C2 C1 C10 C14 . . . . -10.2(2) ?
    N1 C1 C10 C11 . . . . -6.4(2) ?
    C2 C1 C10 C11 . . . . 170.76(13) ?
    C14 C10 C11 O1 . . . . -175.06(15) ?
    C1 C10 C11 O1 . . . . 4.0(2) ?
    C14 C10 C11 C12 . . . . 6.4(2) ?
    C1 C10 C11 C12 . . . . -174.60(13) ?
    O1 C11 C12 C13 . . . . 179.64(16) ?
    C10 C11 C12 C13 . . . . -1.7(2) ?
    C11 C12 C13 O3 . . . . -2.6(3) ?
    C11 C12 C13 C15 . . . . 177.58(16) ?
    C14 O3 C13 C12 . . . . 2.2(2) ?
    C14 O3 C13 C15 . . . . -177.94(13) ?
    C13 O3 C14 O2 . . . . -175.69(13) ?
    C13 O3 C14 C10 . . . . 2.60(19) ?
    C1 C10 C14 O2 . . . . -7.8(2) ?
    C11 C10 C14 O2 . . . . 171.19(14) ?
    C1 C10 C14 O3 . . . . 174.15(12) ?
    C11 C10 C14 O3 . . . . -6.81(19) ?
loop_
    _geom_hbond_atom_site_label_D
    _geom_hbond_atom_site_label_H
    _geom_hbond_atom_site_label_A
    _geom_hbond_site_symmetry_A
    _geom_hbond_distance_DH
    _geom_hbond_distance_HA
    _geom_hbond_distance_DA
    _geom_hbond_angle_DHA
    _geom_hbond_publ_flag
    N1 H1 O1 . 0.86 1.79 2.5351(18) 143 yes
    N2 H2 O2 4_675 0.86 2.16 2.9990(16) 166 yes
    C2 H2A O2 . 0.97 2.12 2.8628(17) 132 yes
    C5 H5 O2 4_675 0.93 2.72 3.453(2) 136 yes
    C12 H12 O1 3_766 0.93 2.45 3.3789(18) 174 yes
    C16 H16A O2 1_655 0.96 2.48 3.3646(18) 154 yes
    C2 H2B Cg 1_455 0.97 2.63 3.4428(15) 141 yes
_shelx_space_group_comment
;
The symmetry employed for this shelxl refinement is uniquely defined
by the following loop, which should always be used as a source of
symmetry information in preference to the above space-group names.
They are only intended as comments.
;
_shelx_estimated_absorpt_T_min     0.748
_shelx_estimated_absorpt_T_max     0.892
_shelx_hkl_file
;
   0   0  -1    2.23    0.27
   0   0  -1    2.37    0.22
   0   0  -2 2701.39    9.97
   0   0  -2 2709.41    8.64
   0   0  -3    1.58    0.30
   0   0  -3    1.44    0.37
   0   0   3    1.37    0.77
   0   0  -4  471.99    4.75
   0   0   4  432.54    9.54
   0   0   5    2.02    1.13
   0   0   6 2038.99   18.28
   0   0   6 1776.59   24.43
   0   0   7   -0.68    0.86
   0   0   8  258.23   11.30
   0   0   9   -0.84    0.60
   0   0   9   -0.08    0.46
   0   0  10    0.11    0.51
   0   0  10    0.02    0.63
   0   0  11   -0.41    0.56
   0   0  11   -0.37    0.62
   0   0  12   -0.45    0.78
   0   0  13    0.10    0.37
   0   0  13   -0.20    0.52
   0   0  14   12.89    0.96
   0  -1   1  210.54    3.29
   0   1   1  209.52    3.29
   0  -1   1  217.04    2.08
   0   1  -1  205.88    2.68
   0   1   2    7.51    1.04
   0   1  -2    6.68    0.70
   0   1  -2    5.48    0.29
   0   1  -2    5.16    0.47
   0   1  -3   94.63    2.97
   0   1   3   92.38    3.77
   0   1  -3   97.97    2.32
   0   1  -3   90.21    1.42
   0   1  -4   76.03    2.29
   0   1   4   70.84    1.46
   0  -1   4   69.23    3.87
   0   1   4   68.10    3.80
   0  -1  -4   72.46    2.21
   0  -1   4   72.34    2.60
   0   1  -4   72.27    1.33
   0  -1   5   42.66    3.48
   0  -1   5   48.75    2.45
   0   1   5   44.96    3.56
   0  -1   6  787.01   16.41
   0   1   6  833.30   16.75
   0   1   7  385.90   12.43
   0  -1   7  379.74   12.41
   0   1   8   53.87    5.17
   0  -1   8   49.74    5.00
   0  -1   9    1.02    0.46
   0   1   9    0.68    0.53
   0  -1   9    1.41    0.53
   0   1   9   -0.06    0.51
   0   1  10    5.35    1.01
   0  -1  10    4.13    0.88
   0  -1  10    6.42    1.02
   0   1  10    5.08    0.89
   0   1  11    0.09    0.57
   0  -1  11   -0.15    0.62
   0   1  11    0.06    0.55
   0  -1  11   -0.23    0.63
   0   1  12    9.00    1.21
   0   1  12    8.09    1.09
   0  -1  12   10.75    1.31
   0   1  13   -0.28    0.50
   0  -1  13   -0.23    0.41
   0  -1  13   -0.11    0.53
   0   1  14    4.18    0.61
   0  -1  14    6.21    0.70
   0   2   0 1379.24    8.08
   0  -2   0 1389.07    8.23
   0   2   1 2360.69   11.02
   0   2  -1 2349.74    9.87
   0   2  -1 2354.96   10.66
   0  -2   2   13.28    1.23
   0   2   2   12.46    1.19
   0   2  -2   11.82    0.96
   0  -2   3   19.68    1.13
   0   2  -3   18.99    1.06
   0   2  -3   18.49    1.38
   0   2   3   19.39    1.79
   0  -2   3   19.25    1.81
   0   2   4    9.67    1.52
   0   2  -4   11.09    1.27
   0  -2  -4   11.47    1.04
   0  -2   4   12.53    1.05
   0  -2   4   11.22    1.70
   0   2  -4   12.83    0.98
   0  -2   5  277.99    5.51
   0  -2  -5  273.40    5.13
   0   2   5  261.20    8.32
   0   2   6   11.66    2.14
   0  -2   6   12.80    2.31
   0  -2   7   50.47    4.60
   0   2   7   55.63    4.81
   0  -2   8   40.94    4.49
   0   2   8   44.35    4.72
   0  -2   9    1.59    0.60
   0  -2   9    2.07    0.63
   0   2   9    2.87    0.70
   0   2   9    2.05    0.65
   0   2  10   28.96    2.06
   0   2  10   28.74    1.97
   0  -2  10   27.16    2.01
   0  -2  10   30.23    2.03
   0   2  11    4.60    0.89
   0  -2  11    4.49    0.97
   0   2  11    4.14    0.90
   0  -2  11    3.65    0.86
   0  -2  12    8.29    1.17
   0   2  12    8.08    1.13
   0   2  12    8.06    1.13
   0  -2  13    2.25    0.58
   0   2  13    1.05    0.57
   0  -2  13    1.94    0.60
   0  -2  14    3.58    0.56
   0   2  14    3.67    0.55
   0   3   0    3.95    0.61
   0   3  -1 1029.56    7.68
   0   3  -1 1029.28    8.57
   0   3   1 1044.01    7.03
   0   3  -2 1040.88    9.21
   0   3   2 1025.50    9.98
   0  -3   2 1051.85   10.12
   0   3  -2 1027.34    8.89
   0   3   3  188.96    5.34
   0   3  -3  190.70    3.52
   0  -3   3  193.51    5.46
   0   3  -3  193.74    4.58
   0   3  -4   16.50    1.58
   0   3  -4   16.60    1.15
   0   3   4   15.07    1.87
   0  -3   4   17.04    2.00
   0  -3   5   70.70    4.46
   0   3   5   79.86    4.63
   0  -3  -5   84.74    3.19
   0   3   6  170.40    7.48
   0  -3   6  164.33    7.47
   0   3   7   20.05    2.89
   0  -3   7   18.72    2.90
   0   3   8   80.99    6.33
   0  -3   8   74.46    6.06
   0   3   9   21.44    1.64
   0   3   9   18.75    1.59
   0  -3   9   19.03    1.60
   0  -3   9   21.22    1.61
   0   3  10    9.62    1.23
   0  -3  10   11.05    1.36
   0   3  10   10.32    1.22
   0  -3  10   10.10    1.26
   0   3  11   -0.68    0.63
   0   3  11   -0.18    0.60
   0  -3  11   -0.01    0.62
   0   3  12   26.14    1.71
   0   3  12   25.55    1.82
   0  -3  12   26.51    1.92
   0  -3  12   26.98    1.82
   0   3  13    1.71    0.64
   0  -3  13    2.21    0.65
   0  -3  13    1.25    0.50
   0   3  14    0.23    0.30
   0  -3  14    0.29    0.32
   0   4   0 3929.31   18.98
   0   4   1  257.52    3.43
   0   4  -1  248.27    4.33
   0   4  -1  254.92    5.05
   0  -4  -1  256.29    4.31
   0  -4   1  260.70    3.45
   0   4  -2   15.64    1.23
   0  -4   2   19.39    1.40
   0   4   2   16.77    1.32
   0   4   3   43.92    2.60
   0  -4   3   46.16    2.67
   0   4  -3   43.16    2.32
   0   4  -4   73.49    3.29
   0  -4   4   75.31    4.01
   0   4  -4   78.02    2.60
   0   4   4   73.00    3.88
   0  -4   5   74.30    4.53
   0   4  -5   76.45    3.77
   0  -4  -5   80.46    3.43
   0   4   5   77.08    4.58
   0   4   6  261.38    9.29
   0  -4   6  245.38    9.11
   0  -4   7    4.33    1.54
   0   4   7    3.31    1.39
   0  -4   8    3.86    1.51
   0   4   8    1.28    0.81
   0   4   9   21.36    1.70
   0  -4   9   18.84    1.60
   0  -4   9   20.00    1.67
   0   4   9   24.00    1.77
   0  -4  10    1.26    0.68
   0   4  10    0.70    0.57
   0   4  10    0.86    0.66
   0   4  11    3.61    0.81
   0  -4  11    3.96    0.85
   0   4  11    4.27    0.89
   0   4  12    1.12    0.62
   0  -4  12    0.77    0.73
   0  -4  12    1.38    0.59
   0   4  12    0.91    0.60
   0  -4  13   11.86    1.06
   0   4  13   11.64    1.14
   0  -4  13   12.75    1.20
   0   5   0    1.05    0.66
   0  -5  -1  194.39    4.39
   0   5  -1  188.64    4.31
   0   5  -1  186.55    4.88
   0  -5   1  197.45    2.86
   0   5   1  195.13    2.90
   0   5   1  187.63    4.80
   0   5  -2  568.10    8.47
   0  -5   2  594.14    7.43
   0   5  -2  567.64    7.56
   0   5   2  575.58    7.35
   0  -5   3  493.00    8.55
   0   5  -3  502.45    8.29
   0   5   3  509.41    8.66
   0   5  -4   93.19    3.02
   0   5  -4   84.79    3.75
   0   5   4   89.54    4.31
   0  -5   4   90.48    4.35
   0  -5   5   51.50    3.77
   0   5  -5   53.16    3.24
   0   5   5   54.53    3.86
   0   5   6    0.26    0.78
   0  -5   6   -0.92    0.74
   0   5   7  208.51    9.30
   0  -5   7  207.98    9.30
   0   5   8   16.14    2.81
   0  -5   8   12.99    2.54
   0  -5   9  203.98    5.12
   0   5   9  210.66    5.26
   0  -5   9  201.60    5.22
   0  -5  10   61.42    2.98
   0   5  10   60.86    2.96
   0   5  10   63.98    2.90
   0   5  11   27.68    1.97
   0   5  11   28.23    1.92
   0  -5  11   25.08    1.95
   0  -5  11   26.74    1.94
   0   5  12   39.09    2.18
   0   5  12   38.94    2.09
   0  -5  12   42.79    2.39
   0  -5  12   40.83    2.19
   0  -5  13    4.75    0.68
   0   5  13    4.50    0.71
   0  -5  13    4.93    0.83
   0   5  13    5.39    0.83
   0   6   0 2677.12   18.79
   0   6  -1   75.13    2.99
   0   6   1   73.20    3.28
   0  -6  -1   77.98    3.24
   0   6   1   71.86    1.68
   0  -6   1   73.52    1.63
   0   6  -1   69.97    3.28
   0   6   2  214.10    4.43
   0  -6  -2  198.79    4.70
   0   6  -2  211.75    5.56
   0  -6   2  208.75    4.35
   0   6  -2  204.33    4.93
   0   6  -3   10.09    1.28
   0   6   3    9.14    1.24
   0  -6   3    9.99    1.25
   0   6  -3    9.88    1.33
   0  -6  -3    9.26    0.49
   0  -6   4  146.79    5.53
   0   6  -4  148.78    5.16
   0   6   4  150.44    5.57
   0   6  -4  145.73    4.04
   0   6  -5  520.69   10.32
   0  -6   5  502.43   11.52
   0   6   5  536.31   11.85
   0   6   6   14.28    2.27
   0  -6   6   13.11    2.21
   0   6  -6   12.58    1.81
   0   6   7  147.14    7.78
   0  -6   7  138.34    7.55
   0  -6   8  106.66    7.21
   0   6   8  118.02    7.55
   0  -6   9   93.16    3.58
   0   6   9  103.46    3.72
   0  -6  10    5.13    0.98
   0   6  10    5.29    0.99
   0   6  10    4.85    1.00
   0  -6  11    0.95    0.63
   0   6  11    0.92    0.67
   0   6  11    0.79    0.63
   0  -6  11    0.92    0.76
   0   6  12   -0.12    0.52
   0  -6  12    0.13    0.41
   0  -6  12    0.19    0.66
   0   6  12   -0.73    0.62
   0   6  13   -0.88    0.51
   0  -6  13   -0.17    0.49
   0  -6  13    0.37    0.28
   0   6  13   -0.17    0.45
   0   7   0    0.57    0.69
   0  -7  -1  177.87    5.19
   0   7   1  153.94    2.16
   0  -7   1  154.23    1.99
   0   7   1  164.44    5.29
   0   7  -1  167.72    5.40
   0   7  -1  162.80    4.78
   0  -7   2 1100.34    9.55
   0   7  -2 1074.18   13.63
   0  -7  -2 1088.06   12.26
   0   7   2 1099.13    9.72
   0   7  -2 1076.78   12.23
   0   7   2 1067.16   14.03
   0   7   3 1304.03   13.63
   0  -7  -3 1296.42   13.36
   0  -7   3 1288.99   13.38
   0   7  -3 1296.12   14.08
   0   7   4    0.13    0.51
   0   7  -4    0.77    0.76
   0  -7   4    0.46    0.59
   0  -7   5    9.61    1.68
   0   7   5    9.85    1.65
   0   7  -5    8.67    1.52
   0  -7   6   44.72    3.90
   0   7   6   50.46    4.14
   0   7  -6   46.57    3.58
   0  -7  -6   50.31    3.56
   0   7   7    0.68    0.70
   0  -7   7   -0.36    0.65
   0  -7   8    2.87    1.27
   0   7   8    0.31    0.50
   0   7   8    2.40    1.11
   0  -7   8    0.49    0.44
   0   7   9   59.60    2.87
   0  -7   9   54.85    2.81
   0  -7  10    2.21    0.68
   0   7  10    2.09    0.75
   0   7  10    2.09    0.71
   0  -7  10    1.55    0.64
   0  -7  11   91.14    3.44
   0   7  11   88.01    3.30
   0  -7  11   85.14    3.53
   0   7  11   88.08    3.40
   0   7  12   -0.42    0.67
   0  -7  12    0.57    0.51
   0  -7  12   -0.32    0.72
   0   7  12    1.13    0.49
   0   7  13    1.34    0.40
   0  -7  13    2.27    0.48
   0   7  13    2.37    0.63
   0  -7  13    1.42    0.52
   0   8   0  157.71    5.19
   0   8   1   64.71    3.60
   0   8  -1   62.19    3.55
   0   8  -1   66.16    3.30
   0  -8  -2  530.84    9.36
   0  -8   2  534.29    6.38
   0   8   2  495.73   10.30
   0   8  -2  515.33    9.05
   0   8  -2  511.01   10.12
   0   8   2  528.69    6.49
   0   8  -3   -0.01    0.55
   0  -8   3    0.25    0.38
   0   8   3    0.94    0.90
   0  -8  -3    1.20    0.61
   0   8   3    0.16    0.37
   0   8   4  546.57   10.42
   0  -8   4  522.41   10.10
   0   8  -4  545.91   11.11
   0   8  -5   18.21    2.24
   0   8   5   22.36    2.48
   0  -8   5   17.21    2.17
   0  -8   6   48.27    4.01
   0   8  -6   51.44    3.88
   0   8   6   49.38    4.14
   0  -8  -6   55.91    3.99
   0   8   7   15.77    2.59
   0  -8   7   18.44    2.77
   0   8  -7   19.31    2.60
   0  -8  -8  239.00    5.07
   0  -8   8  225.08    5.29
   0   8   8  230.92   10.59
   0  -8   8  219.77    5.38
   0   8   8  211.39    5.26
   0  -8  -9    0.59    0.42
   0  -8   9   -0.16    0.58
   0   8   9    0.22    0.60
   0  -8   9    0.17    0.55
   0   8  10   49.38    2.64
   0  -8  10   50.82    2.66
   0  -8  10   48.12    2.70
   0   8  10   47.33    2.56
   0   8  11   14.52    1.43
   0   8  11   14.04    1.43
   0  -8  11   14.39    1.52
   0  -8  11   13.67    1.37
   0   8  12   -0.19    0.57
   0   8  12   -0.34    0.62
   0  -8  12    0.27    0.37
   0  -8  12   -0.34    0.70
   0   8  13   39.29    1.84
   0   8  13   39.31    1.75
   0  -8  13   38.02    1.86
   0   9   0   -0.44    0.83
   0   9   0   -0.08    0.76
   0   9   1  107.86    4.86
   0   9  -1  112.84    4.57
   0   9  -1  124.07    5.31
   0   9  -2    5.87    1.37
   0   9   2    6.27    0.70
   0   9   2    6.50    1.58
   0  -9  -2    5.91    1.15
   0   9  -3  540.85   10.17
   0  -9  -3  540.42   10.25
   0   9   3  531.99    8.44
   0   9   4   27.62    2.34
   0  -9  -4   33.80    2.64
   0   9   4   27.60    3.02
   0  -9   4   27.61    2.29
   0   9  -4   30.26    2.83
   0  -9   5    0.19    0.53
   0   9   5    1.75    0.75
   0   9   6   -0.74    0.76
   0   9  -6    0.29    0.61
   0  -9  -6    1.06    0.80
   0   9  -7  105.96    6.16
   0   9   7   87.65    6.74
   0   9   8  235.18    5.57
   0  -9   8  237.51    5.52
   0  -9   8  222.39    5.54
   0  -9  -9   -0.17    0.36
   0  -9   9   -0.07    0.60
   0  -9   9   -0.02    0.56
   0  -9  10    2.43    0.88
   0  -9  10    0.65    0.53
   0   9  10    2.18    0.81
   0   9  11    0.67    0.53
   0   9  11    0.35    0.53
   0  -9  11    0.39    0.46
   0  -9  11    1.21    0.73
   0   9  12    7.70    0.97
   0  -9  12    6.64    1.00
   0  -9  12    6.57    0.85
   0   9  12    6.77    0.88
   0   9  13    4.74    0.72
   0  -9  13    3.65    0.66
   0   9  13    3.83    0.60
   0  10   0  477.67   10.69
   0  10   0  500.36   10.32
   0  10  -1  187.41    6.18
   0  10   1  181.62    6.50
   0  10  -1  184.29    6.78
   0  10  -2    2.56    0.89
   0  10   2    1.16    0.78
   0  10  -2    3.46    1.11
   0  10  -3   30.93    2.62
   0  10   3   29.85    3.05
   0 -10  -3   31.62    2.67
   0  10  -4   23.98    2.64
   0  10  -4   23.18    2.42
   0  10   4   21.22    2.82
   0  10  -5   97.54    5.49
   0  10   5  102.19    6.41
   0 -10  -6   10.45    1.98
   0  10  -6   10.79    1.97
   0  10   6    6.73    1.71
   0  10  -7  115.61    6.62
   0  10   7  108.90    7.69
   0 -10  -8   57.01    2.63
   0 -10   8   47.05    2.62
   0 -10   8   53.62    2.70
   0  10   8   56.08    2.76
   0 -10  -9    9.50    1.11
   0 -10   9    7.92    1.14
   0 -10   9    7.89    1.15
   0  10  10   73.47    3.20
   0 -10  10   80.18    3.35
   0 -10 -10   83.82    3.11
   0 -10  10   76.52    3.40
   0 -10  11   11.20    1.35
   0  10  11    7.23    1.05
   0 -10  11    8.61    1.07
   0  10  11    9.21    1.16
   0  10  12    7.91    0.96
   0 -10  12    8.83    1.11
   0 -10  12    9.50    0.97
   0  10  12    7.66    0.96
   0  10  13   52.21    1.81
   0  10  13   53.55    1.96
   0 -10  13   55.83    2.06
   0  11   0    2.10    0.99
   0  11   0   -0.59    0.78
   0  11  -1  195.36    7.31
   0  11   1  185.30    6.88
   0  11  -1  199.36    6.75
   0  11   2   33.28    3.25
   0  11  -2   36.03    2.91
   0  11  -2   34.29    3.15
   0  11  -3   20.45    2.26
   0  11   3   16.88    2.51
   0  11   4  298.24   10.56
   0  11  -4  316.80    9.89
   0  11  -4  323.99    9.18
   0  11  -5   44.47    3.94
   0  11   5   40.43    4.22
   0  11   6   23.94    3.56
   0 -11  -6   22.55    3.00
   0  11  -6   21.23    2.82
   0  11   7  139.01    4.08
   0 -11   7  133.22    4.30
   0  11  -7  124.27    7.09
   0  11   7  136.07    4.12
   0 -11  -7  137.67    4.08
   0 -11  -8   50.02    2.54
   0 -11   8   48.23    2.60
   0 -11   8   46.52    2.65
   0 -11   9    0.09    0.62
   0 -11   9    0.26    0.48
   0 -11  -9    1.23    0.53
   0 -11  10    0.75    0.52
   0 -11 -10    1.56    0.53
   0 -11  10    1.71    0.86
   0  11  10    1.01    0.64
   0  11  11    5.36    0.97
   0  11  11    4.63    0.95
   0 -11  11    4.38    0.82
   0 -11  11    4.84    1.02
   0 -11  12   11.93    1.23
   0  11  12   11.02    1.05
   0  11  12   10.09    1.04
   0 -11  13    6.65    0.75
   0  11  13    6.31    0.70
   0  12   0  164.88    6.55
   0  12   0  157.86    6.71
   0  12   1   12.60    1.97
   0  12  -1   13.16    2.08
   0  12  -1   14.34    1.96
   0  12  -2   46.66    3.77
   0  12  -2   56.04    3.78
   0  12   2   47.23    3.89
   0  12  -3   -0.43    0.72
   0  12   3   -1.12    1.18
   0  12  -4   14.74    2.40
   0  12   4   13.46    2.56
   0  12  -4   16.10    2.20
   0  12   5   55.66    5.16
   0  12  -5   59.60    4.71
   0  12  -6  302.95   10.92
   0 -12  -6  315.88   11.51
   0  12   6  299.14   12.67
   0  12   7   79.04    3.22
   0 -12  -7   78.17    3.17
   0 -12   7   75.67    3.34
   0  12   7   83.58    3.20
   0 -12   7   76.32    3.21
   0 -12   8   27.63    2.10
   0 -12   8   33.54    2.21
   0 -12  -8   32.24    2.08
   0 -12  -9    0.85    0.54
   0 -12   9    0.22    0.53
   0 -12   9   -0.83    0.82
   0 -12  10   10.08    1.20
   0  12  10    8.78    1.18
   0 -12 -10    9.10    1.10
   0 -12  10   10.13    1.33
   0 -12  11  134.83    4.15
   0  12  11  133.05    3.89
   0 -12  11  128.14    3.69
   0  12  11  124.64    3.75
   0  12 -12   77.60    2.36
   0  12  12   74.79    2.52
   0 -12  12   75.93    2.74
   0  12  12   71.71    2.45
   0  13   0   -0.62    0.96
   0  13   0    1.22    1.04
   0  13  -1   10.77    1.97
   0  13   1   12.86    2.11
   0  13   1   12.48    2.08
   0  13  -1   12.01    1.94
   0  13   2   75.28    5.01
   0  13  -2   90.08    4.99
   0  13  -2   82.28    5.19
   0  13  -3   59.50    4.17
   0  13   3   51.36    4.48
   0  13   4   62.00    5.30
   0  13  -4   70.22    4.69
   0  13  -4   67.38    5.07
   0  13   5   81.25    6.36
   0  13  -5   75.92    5.50
   0  13  -6   11.72    2.25
   0 -13   6   11.30    1.32
   0  13   6    8.85    2.30
   0 -13  -6   11.97    1.24
   0 -13  -6   14.49    2.66
   0  13   6   12.08    1.30
   0 -13  -7   18.95    1.61
   0 -13   7   16.69    1.70
   0 -13   7   17.17    1.59
   0  13   7   16.23    1.57
   0  13   7   20.32    1.61
   0 -13   8   31.02    2.27
   0 -13  -8   30.31    2.05
   0 -13   8   32.95    2.22
   0 -13  -9   30.37    2.01
   0 -13   9   24.28    2.00
   0 -13   9   27.90    1.99
   0  13  10   -0.43    0.58
   0 -13  10   -0.23    0.66
   0 -13 -10    0.00    0.39
   0 -13  10    0.38    0.48
   0  13  11   33.40    1.94
   0 -13  11   32.89    2.06
   0 -13 -11   32.76    1.71
   0 -13  11   32.76    1.80
   0  13  11   34.46    1.97
   0  13  12    1.36    0.48
   0  13  12    0.73    0.40
   0 -13  12    0.89    0.51
   0  14   0  160.67    7.33
   0  14   0  170.01    7.26
   0  14  -1  334.02   10.58
   0  14   1  327.69   10.49
   0  14   1  361.61   10.76
   0  14  -1  364.19   10.42
   0  14   2  461.67   12.62
   0  14  -2  493.59   12.28
   0  14   2  454.87   12.54
   0  14  -2  489.01   13.03
   0  14   3   44.71    4.23
   0  14  -3   45.99    3.82
   0  14   4   91.73    6.57
   0  14  -4  103.86    5.86
   0  14  -4  103.80    6.45
   0  14   5    0.95    1.16
   0  14  -5    5.01    1.35
   0  14   6   27.32    1.93
   0 -14   6   30.05    2.13
   0 -14  -6   30.53    2.00
   0  14   6   31.12    1.88
   0 -14   6   34.21    2.17
   0 -14  -7  259.00    5.86
   0  14   7  245.62    5.82
   0 -14   7  238.56    6.04
   0 -14   7  247.47    5.92
   0 -14   8   29.51    2.07
   0 -14   8   25.20    2.05
   0 -14  -8   26.82    1.94
   0 -14   9   13.79    1.56
   0 -14  -9   16.01    1.49
   0 -14   9   16.09    1.54
   0 -14 -10   20.06    1.53
   0 -14  10   19.24    1.70
   0  14  10   19.07    1.61
   0 -14  10   17.24    1.46
   0 -14 -11   10.97    1.00
   0  14  11   11.63    1.16
   0  14  11    9.69    1.11
   0 -14  11    9.99    1.20
   0  14  12    0.42    0.30
   0 -14  12    0.26    0.37
   0  14  12    0.63    0.41
   0  15   0    1.38    0.89
   0  15   0    0.20    0.67
   0  15  -1  399.74   11.25
   0  15   1  383.71   11.57
   0  15   1  363.18   11.41
   0  15  -1  368.85   11.43
   0  15  -2    8.71    1.73
   0  15   2    8.74    1.91
   0  15   2    9.38    1.95
   0  15  -2    8.82    1.88
   0  15  -3   26.87    3.07
   0  15   3   24.54    3.27
   0  15  -4    1.92    1.17
   0  15   4    0.97    0.91
   0 -15   5   13.84    1.47
   0 -15  -5   15.06    1.41
   0  15   5   14.20    1.40
   0 -15   6   74.11    3.22
   0  15   6   73.55    2.90
   0  15   6   67.36    3.06
   0 -15   6   70.52    3.33
   0 -15  -6   72.01    3.11
   0  15   7  370.90    7.30
   0 -15  -7  395.51    7.31
   0 -15   7  366.55    7.60
   0 -15   7  387.91    7.45
   0 -15   8  153.53    4.88
   0 -15  -8  169.97    4.77
   0 -15   8  158.47    4.69
   0 -15   9   72.21    3.04
   0 -15   9   65.96    3.12
   0 -15  -9   71.80    3.02
   0 -15 -10    1.45    0.56
   0 -15  10    0.57    0.40
   0 -15  10    0.45    0.66
   0  15  10    0.79    0.56
   0 -15 -11   10.21    0.94
   0  15  11   11.08    1.08
   0 -15  11    9.77    1.07
   0  15  11   10.96    1.11
   0  15  12    0.42    0.31
   0 -15  12    0.03    0.32
   0  16   0  546.08   14.30
   0  16   0  554.27   14.13
   0  16   1    6.83    1.81
   0  16  -1    9.36    1.99
   0  16  -1    8.28    1.92
   0  16   1    6.08    1.57
   0  16  -2   75.48    5.23
   0  16   2   59.17    4.89
   0  16  -2   68.86    5.25
   0  16   2   70.19    5.35
   0  16   3   18.32    2.92
   0  16   3   14.32    2.49
   0  16  -3   14.57    2.37
   0  16  -4   13.51    2.60
   0  16   4    9.76    2.10
   0  16   4    9.87    2.23
   0  16   4   12.58    1.29
   0 -16  -4   10.93    1.15
   0 -16   4   10.76    1.28
   0  16   5   32.21    1.95
   0  16   5   28.98    2.00
   0 -16   5   31.59    2.09
   0 -16  -5   30.48    2.01
   0 -16   5   31.28    2.22
   0 -16  -6  208.05    5.25
   0 -16   6  208.66    5.45
   0  16   6  200.44    5.36
   0 -16   6  200.01    5.62
   0 -16   7   30.41    2.12
   0  16   7   28.49    2.12
   0 -16   7   26.25    2.13
   0 -16  -7   25.29    1.92
   0 -16  -8    0.71    0.61
   0 -16   8   -0.13    0.78
   0 -16   8    0.86    0.62
   0 -16   9    4.04    0.82
   0 -16  -9    4.65    0.87
   0 -16   9    3.80    0.94
   0 -16  10   20.11    1.41
   0 -16 -10   20.24    1.46
   0  16  10   22.67    1.64
   0 -16  10   21.76    1.67
   0  16  11   54.29    2.14
   0 -16 -11   52.20    1.92
   0 -16  11   55.58    2.27
   0  16  11   57.45    2.18
   0  17   0    3.00    1.17
   0  17   0   -0.03    0.94
   0  17  -1   55.72    4.81
   0  17  -1   56.61    4.65
   0  17   1   60.07    4.97
   0  17   1   61.43    5.04
   0  17   2   12.85    2.44
   0  17   2    7.70    1.89
   0  17  -2   12.65    2.23
   0  17  -2   11.16    2.23
   0 -17   3   47.71    2.60
   0  17   3   49.72    2.52
   0  17   3   44.38    4.59
   0  17   3   44.00    4.46
   0 -17   4   41.73    2.39
   0  17   4   41.30    2.38
   0 -17   4   43.23    2.55
   0  17   4   42.90    2.23
   0 -17  -4   39.56    2.22
   0  17   5  168.99    4.85
   0 -17  -5  171.41    4.70
   0 -17   5  167.78    5.08
   0 -17   5  178.60    5.02
   0  17   5  180.29    4.65
   0 -17   6   15.51    1.63
   0  17   6   14.17    1.55
   0 -17  -6   17.04    1.57
   0 -17   6   17.62    1.65
   0  17   7    0.48    0.70
   0 -17  -7    0.23    0.48
   0 -17   7   -0.13    0.73
   0 -17   7    0.52    0.54
   0 -17   8    0.75    0.63
   0 -17  -8    1.88    0.69
   0 -17   8    0.93    0.46
   0 -17  -9    1.61    0.61
   0 -17   9    1.31    0.65
   0 -17   9    1.25    0.47
   0 -17 -10   18.86    1.33
   0 -17  10   18.39    1.48
   0  17  10   19.83    1.46
   0 -17  11   10.15    0.97
   0 -17 -11    9.79    0.80
   0  17  11    9.16    0.87
   0  17  11    9.17    0.88
   0  18   0   35.60    3.91
   0  18   0   37.56    3.92
   0  18  -1    9.81    2.06
   0  18   1    9.44    2.07
   0  18   1    9.01    1.99
   0 -18   2   61.90    2.83
   0  18  -2   56.26    4.81
   0 -18  -2   64.95    2.98
   0  18   2   63.13    2.68
   0 -18  -2   56.08    2.52
   0 -18   2   56.25    2.80
   0 -18   3   14.27    1.44
   0 -18   3   12.60    1.41
   0  18   3   14.30    1.35
   0  18   3   13.95    1.38
   0 -18  -3   14.37    1.33
   0 -18  -4   13.90    1.35
   0  18   4   13.04    1.41
   0 -18   4   13.48    1.37
   0  18   4   12.90    1.29
   0 -18   4   11.78    1.39
   0 -18   5   -0.25    0.59
   0  18   5    0.51    0.64
   0  18   5    0.22    0.52
   0 -18   5    0.81    0.71
   0 -18  -5    0.19    0.41
   0 -18   6   32.01    2.16
   0  18   6   31.00    2.21
   0 -18  -6   30.75    2.02
   0 -18   6   30.20    2.25
   0 -18   7   -0.30    0.50
   0 -18  -7    0.82    0.57
   0 -18   7   -0.28    0.65
   0  18   7    0.09    0.66
   0 -18  -8    6.32    0.99
   0 -18   8    6.74    0.99
   0 -18   8    6.26    1.06
   0 -18  -9    0.26    0.42
   0 -18   9    0.21    0.37
   0 -18   9    0.58    0.56
   0 -18  10    0.48    0.48
   0 -18 -10    0.20    0.34
   0  18  10   -0.73    0.50
   0 -18  11    2.22    0.50
   0  18  11    2.41    0.51
   0 -19   0    1.78    0.69
   0  19   0   -0.01    0.43
   0  19   1   10.47    1.19
   0 -19  -1   10.36    1.25
   0 -19   1   11.50    1.30
   0  19  -1   10.45    1.25
   0  19   2   55.50    2.58
   0 -19  -2   54.53    2.53
   0 -19   2   58.28    2.83
   0 -19   3   38.84    2.36
   0 -19   3   35.06    2.29
   0  19   3   38.13    2.31
   0  19   3   34.69    2.05
   0 -19  -3   35.09    2.07
   0  19   4   22.40    1.68
   0  19   4   22.63    1.86
   0 -19   4   20.82    1.81
   0 -19  -4   24.77    1.80
   0 -19   4   23.42    1.85
   0 -19   5   25.72    1.94
   0  19   5   26.29    1.81
   0 -19   5   23.78    2.01
   0 -19  -5   23.48    1.77
   0  19   5   22.68    1.86
   0  19   6   27.43    2.07
   0 -19   6   27.41    2.12
   0 -19   6   28.30    2.00
   0 -19  -6   26.18    1.85
   0 -19   7   13.49    1.35
   0 -19   7   14.51    1.57
   0 -19  -7   13.69    1.36
   0  19   7   14.86    1.57
   0 -19   8   16.19    1.52
   0 -19   8   12.33    1.22
   0 -19  -8   14.90    1.35
   0 -19   9    0.02    0.53
   0 -19  -9    0.00    0.39
   0 -19  10    6.61    0.82
   0 -19 -10    6.04    0.70
   0  19  10    5.87    0.74
   0 -20   0  380.84    7.36
   0  20   0  379.39    6.93
   0  20  -1   26.04    1.89
   0 -20   1   24.63    1.89
   0  20   1   24.50    1.78
   0 -20  -1   27.10    2.00
   0  20  -2  217.09    5.39
   0  20   2  217.99    5.11
   0  20   2  207.40    5.32
   0 -20  -2  212.71    4.98
   0 -20   2  218.44    5.55
   0 -20   3    1.00    0.68
   0  20   3    1.12    0.64
   0 -20   3    0.87    0.57
   0  20   3    1.61    0.53
   0 -20  -3    1.09    0.52
   0  20   4    3.65    0.89
   0 -20  -4    4.32    0.81
   0 -20   4    3.39    0.85
   0  20   4    4.44    0.84
   0 -20   4    3.93    0.80
   0  20   5   21.89    1.80
   0 -20   5   23.68    1.86
   0 -20  -5   20.69    1.64
   0 -20   5   21.59    1.89
   0 -20   6    1.92    0.69
   0 -20   6    1.54    0.80
   0  20   6    1.20    0.78
   0 -20  -6    1.28    0.60
   0 -20   7   38.33    2.33
   0 -20   7   41.39    2.23
   0  20   7   40.44    2.39
   0 -20  -7   38.48    2.14
   0 -20  -8    1.00    0.57
   0 -20   8    0.78    0.60
   0 -20  -9    2.77    0.60
   0 -20   9    2.86    0.65
   0  20  10    0.32    0.31
   0 -20  10    0.80    0.35
   0 -20 -10    0.34    0.27
   0  20  10    0.62    0.41
   0  21   0   -0.63    0.63
   0 -21   0    0.13    0.58
   0 -21   1  204.86    5.44
   0  21  -1  195.63    5.13
   0 -21  -1  196.68    5.44
   0  21   1  201.06    5.00
   0  21   2   41.22    2.45
   0  21   2   41.74    2.30
   0  21  -2   42.83    2.42
   0 -21  -2   42.51    2.25
   0 -21   2   44.23    2.54
   0  21   3   15.60    1.58
   0  21   3   18.60    1.55
   0 -21  -3   16.11    1.43
   0  21  -3   18.85    1.69
   0 -21   3   17.68    1.64
   0 -21  -4   47.00    2.41
   0  21   4   45.79    2.59
   0  21   4   48.85    2.40
   0 -21   4   53.30    2.72
   0 -21   4   51.43    2.81
   0 -21   5    5.56    1.08
   0  21   5    4.69    0.92
   0 -21   5    5.71    0.94
   0 -21  -5    4.74    0.83
   0  21   6    3.26    0.92
   0 -21   6    1.69    0.69
   0 -21   6    2.52    0.66
   0 -21  -6    3.17    0.75
   0 -21   7   33.42    2.11
   0 -21   7   31.26    1.84
   0 -21  -7   31.29    1.86
   0  21   7   33.34    2.12
   0 -21   8    0.26    0.53
   0 -21  -8    0.07    0.39
   0 -21  -9    1.50    0.44
   0 -21   9    1.46    0.51
   0  22   0   17.03    1.53
   0 -22   0   18.19    1.71
   0 -22   1   15.49    1.56
   0  22   1   17.40    1.52
   0  22  -1   17.32    1.61
   0  22   1   14.55    1.53
   0  22   2    0.73    0.53
   0  22   2    0.52    0.64
   0 -22   2    1.17    0.63
   0  22  -2    0.51    0.53
   0 -22  -2   -0.40    0.52
   0 -22  -3   18.72    1.49
   0  22   3   19.12    1.71
   0 -22   3   20.75    1.73
   0  22  -3   20.45    1.74
   0  22   3   19.69    1.55
   0 -22  -4    7.67    1.01
   0  22   4    7.52    1.16
   0 -22   4    9.19    1.19
   0  22  -4    9.75    1.30
   0 -22   5   18.66    1.56
   0 -22  -5   18.28    1.48
   0  22   5   17.18    1.60
   0 -22  -6    6.13    0.88
   0 -22   6    6.14    1.01
   0 -22   6    5.34    0.84
   0  22   6    6.94    1.08
   0  22   7   11.82    1.29
   0 -22  -7   13.02    1.18
   0 -22   7   11.52    1.24
   0 -22  -8    0.97    0.46
   0 -22   8   -0.08    0.49
   0  22   9    7.63    0.74
   0 -22  -9    6.84    0.69
   0  22  -9    7.04    0.74
   0  23   0   -0.02    0.55
   0 -23   0    1.13    0.65
   0  23  -1    3.05    0.77
   0  23   1    3.62    0.93
   0 -23   1    3.01    0.75
   0  23   1    1.91    0.67
   0  23   2   20.25    1.72
   0  23   2   20.98    1.59
   0 -23   2   22.35    1.80
   0  23  -2   21.61    1.72
   0  23   3    9.16    1.20
   0 -23   3   11.10    1.27
   0 -23  -3   10.47    1.11
   0  23   3   10.24    1.12
   0  23  -3   11.76    1.34
   0 -23   4    1.20    0.59
   0  23   4    0.46    0.61
   0 -23  -4    0.39    0.38
   0  23  -4    0.55    0.66
   0  23   5    0.96    0.71
   0 -23   5   -0.57    0.58
   0 -23  -5    0.75    0.46
   0  23  -5   -0.21    0.66
   0  23   6   15.10    1.39
   0  23  -6   14.44    1.34
   0 -23  -6   14.36    1.22
   0 -23   6   14.87    1.23
   0  23  -7   23.34    1.50
   0 -23  -7   22.39    1.41
   0  23  -8   17.64    1.16
   0 -23  -8   17.22    1.13
   0  24   0   39.22    2.20
   0  24   0   37.09    2.24
   0  24  -1   -0.02    0.50
   0  24   1    0.78    0.53
   0  24   1    0.01    0.57
   0 -24   1    0.20    0.48
   0  24   2    8.21    1.00
   0  24  -2   10.55    1.21
   0  24   2    7.60    1.11
   0 -24   2    9.35    1.17
   0  24  -3   14.45    1.38
   0 -24  -3   14.35    1.25
   0  24   3   14.34    1.44
   0 -24   3   14.72    1.43
   0 -24   4   34.37    2.00
   0 -24  -4   31.35    1.79
   0  24   4   35.14    2.10
   0  24  -4   33.13    1.98
   0 -24   5    0.26    0.39
   0 -24  -5    0.33    0.41
   0  24  -5    0.33    0.51
   0  24   5    0.45    0.64
   0  24  -6   13.37    1.19
   0 -24  -6   13.04    1.10
   0  24   6   13.60    1.22
   0  24  -7   -0.34    0.45
   0 -24  -7    0.10    0.30
   0  24  -8    6.52    0.67
   0 -24  -8    6.72    0.66
   0  25   0   -0.38    0.56
   0  25   0    0.00    0.43
   0  25   1    4.55    0.78
   0  25   1    4.15    0.84
   0  25  -1    4.31    0.80
   0  25   2    1.50    0.68
   0  25  -2    2.30    0.63
   0 -25   2    2.70    0.70
   0  25   3   23.83    1.73
   0 -25   3   27.27    1.77
   0 -25  -3   24.12    1.49
   0  25  -3   24.39    1.66
   0 -25   4    0.95    0.48
   0 -25  -4   -0.04    0.34
   0  25  -4    0.64    0.53
   0  25   4    1.17    0.75
   0  25   5   10.11    1.12
   0 -25  -5   10.76    0.99
   0  25  -5    8.26    0.98
   0  25   6    2.07    0.58
   0 -25  -6    1.73    0.46
   0  25  -6    1.59    0.53
   0 -25  -7    0.12    0.26
   0  25  -7    0.20    0.36
   0  26   0   50.47    2.18
   0  26   0   50.35    2.37
   0  26  -1    0.45    0.40
   0  26   1    0.08    0.54
   0  26  -1    0.85    0.54
   0  26   1    0.41    0.39
   0  26   2    0.85    0.61
   0  26  -2    0.20    0.46
   0  26  -2    0.14    0.47
   0  26   3    0.72    0.61
   0 -26   3    0.05    0.37
   0  26  -3   -0.57    0.49
   0  26   4  117.12    3.31
   0 -26  -4  110.48    2.86
   0  26  -4  108.69    3.07
   0  26  -5    0.18    0.39
   0 -26  -5    0.23    0.32
   0  26   5   -0.61    0.50
   0 -26  -6   10.16    0.80
   0  26  -6    8.29    0.76
   0  27   0   -0.28    0.50
   0  27   0    0.01    0.32
   0  27  -1   11.73    1.03
   0  27  -1   11.60    1.09
   0  27   1   12.55    1.18
   0  27  -2   26.63    1.54
   0  27  -2   24.04    1.41
   0  27   2   27.42    1.63
   0  27   3    9.87    1.02
   0  27  -3   11.36    0.97
   0  27  -3   10.01    0.93
   0  27   4   85.49    2.60
   0  27  -4   81.27    2.33
   0  27  -4   83.73    2.31
   0  27   5   35.56    1.55
   0  27  -5   30.07    1.30
   0  28   0    0.42    0.43
   0  28  -1   27.05    1.45
   0  28   1   28.85    1.51
   0  28   2    5.34    0.73
   0  28  -2    5.33    0.62
   0  28  -2    5.88    0.70
   0  28   3    8.90    0.84
   0  28  -3    7.81    0.70
   0  28   4    2.47    0.48
   0  29   0   -0.24    0.29
   0  29   1   21.55    1.15
  -1   0  14    0.17    0.32
  -1   0  13   -0.21    0.53
  -1   0  12   -0.34    0.69
  -1   0  12    0.01    0.53
  -1   0  11   -0.29    0.68
  -1   0  11   -0.27    0.78
  -1   0  10    0.02    0.51
  -1   0   9  123.75    3.89
  -1   0   8   -0.21    0.96
  -1   0   7  229.00    9.62
   1   0  -6   -1.57    1.01
  -1   0   6    0.38    1.06
   1   0  -5  751.10   11.09
   1   0  -5  769.05    9.52
   1   0  -4    0.35    0.39
   1   0  -4    4.39    0.87
   1   0  -3   24.88    1.56
   1   0  -3   23.94    1.71
   1   0  -2    0.18    0.36
   1   0  -2    0.30    0.44
   1   0  -1  442.65    5.75
   1   0   0    1.09    0.37
   1   0   0    1.02    0.29
   1   0   0    1.83    0.55
   1   0   1 9870.47   17.66
   1   0   1 9936.84   19.28
   1   0   1 9847.37   27.28
   1   0   1 9999.00   28.59
   1   0   2    0.55    0.33
   1   0   2    0.79    0.57
   1   0   2   -0.04    0.64
   1   0   3    3.54    0.91
   1   0   3    3.77    1.32
   1   0   4    0.18    0.89
   1   0   4    0.57    0.57
   1   0   5  185.32    6.26
   1   0   5  195.19    8.09
   1   0   6    0.15    0.53
   1   0   6   -0.48    1.00
   1   0   7  109.82    7.43
   1   0   8   -0.09    0.48
   1   0   9   35.61    2.15
   1   0   9   37.84    2.29
   1   0  10    0.08    0.62
   1   0  10    0.13    0.52
   1   0  11   17.92    1.63
   1   0  12   -0.14    0.50
   1   0  13    2.49    0.53
   1   0  13    1.54    0.45
  -1   1  14   -0.17    0.33
  -1  -1  14    0.33    0.35
  -1   1  13    4.25    0.80
  -1  -1  13    5.17    0.87
  -1   1  12   29.77    1.97
  -1  -1  12   31.05    2.05
  -1   1  12   27.27    1.98
  -1  -1  12   30.53    2.01
  -1   1  11    5.05    0.98
  -1  -1  11    7.24    1.12
  -1  -1  11    7.25    1.01
  -1   1  10    0.70    0.52
  -1  -1  10    0.80    0.62
  -1   1   9    5.17    0.91
  -1  -1   9    3.92    0.70
  -1   1   8   35.00    4.11
  -1  -1   8   32.58    4.00
  -1  -1   7  256.35   10.12
  -1   1   7  272.57   10.42
   1   1  -6  318.71    7.74
   1  -1  -6  317.13    7.95
  -1   1   6  316.09   10.35
   1   1  -5 1033.84   13.15
   1   1  -5 1097.38   10.91
   1  -1  -5 1080.35   11.79
   1  -1  -5 1033.02   13.13
   1   1  -4  110.29    3.95
   1  -1  -4  111.25    3.56
   1   1  -4  102.14    3.23
   1  -1  -4  100.93    3.77
   1  -1  -3 1702.85   13.14
   1   1  -3 1709.80   12.41
   1  -1  -3 1675.26   14.01
   1   1  -3 1704.91   14.01
   1  -1  -2    5.85    0.82
   1   1  -2    5.70    0.77
   1  -1  -2    5.03    0.82
   1   1  -2    5.32    0.81
   1   1  -1    0.62    0.44
   1  -1  -1    0.29    0.40
   1   1  -1    0.60    0.41
   1  -1   0  251.93    3.75
   1   1   0  255.08    3.96
   1   1   0  254.51    3.51
   1  -1   0  245.37    4.71
   1   1   0  246.44    4.75
   1  -1   1 2717.12   18.38
   1   1   1 2746.87   18.45
   1   1   1 2732.09    8.94
   1  -1   1 2738.12   14.59
   1   1   1 2795.60   14.40
   1  -1   1 2741.04   16.09
   1  -1   1 2791.94   15.21
   1   1   1 2848.58   12.93
   1  -1   1 2785.49   13.11
   1  -1   1 2819.68    9.59
  -1   1  -2  209.58    2.61
   1   1   2  204.55    5.84
   1  -1   2  218.27    5.21
   1   1   2  200.74    3.98
   1   1   2  227.26    4.43
   1  -1   2  215.50    5.96
   1   1   3  707.94   12.26
   1  -1   3  693.44   12.16
   1  -1   3  732.97   10.38
   1   1   3  721.62   10.43
   1   1   3  714.59    7.74
   1   1   4   21.66    2.03
   1   1   4   24.04    2.66
   1  -1   4   23.18    1.70
   1  -1   4   20.39    1.93
   1  -1   4   23.57    2.61
   1   1   5    1.94    1.19
   1   1   5    0.04    0.54
   1  -1   5   -0.32    0.59
   1  -1   5    0.99    1.05
   1   1   6   12.68    1.84
   1  -1   6   11.87    2.31
   1   1   6   12.69    2.31
   1  -1   6   11.06    1.75
   1  -1   7   13.39    2.61
   1   1   7   11.62    2.49
   1  -1   8   11.16    1.20
   1   1   8    9.03    1.07
   1   1   9  180.76    4.79
   1   1   9  178.82    4.86
   1  -1   9  187.73    4.87
   1  -1   9  181.51    4.83
   1  -1  10    2.10    0.70
   1   1  10    2.22    0.72
   1  -1  10    2.66    0.83
   1   1  10    2.39    0.87
   1  -1  11   17.21    1.60
   1   1  11   18.93    1.69
   1   1  12    0.51    0.52
   1  -1  12    1.60    0.62
   1  -1  13    1.27    0.44
   1   1  13    1.51    0.46
   1  -1  13    1.26    0.44
   1   1  13    1.45    0.44
  -1   2  14    0.08    0.32
  -1  -2  14    0.41    0.37
  -1   2  13   -0.32    0.48
  -1   2  13   -0.42    0.57
  -1  -2  13    0.00    0.52
  -1   2  12   22.82    1.80
  -1  -2  12   26.15    1.88
  -1   2  12   26.53    1.89
  -1  -2  11    9.86    1.25
  -1  -2  11   10.83    1.32
  -1   2  11    8.01    1.15
  -1   2  10    3.01    0.78
  -1  -2  10    1.72    0.69
  -1  -2  10    2.33    0.65
  -1  -2   9   78.58    3.10
  -1   2   9   79.08    3.11
  -1   2   8    0.48    1.08
  -1  -2   8    0.32    1.08
  -1   2   7   98.59    6.33
  -1  -2   7   92.77    6.09
  -1  -2   6  729.32   15.67
   1  -2  -6  775.54   10.90
   1   2  -6  813.12   12.46
  -1   2   6  765.79   16.06
   1  -2  -5   32.21    2.14
   1   2  -5   34.74    1.92
   1   2  -5   32.86    2.38
   1  -2  -5   29.24    2.30
   1   2  -4  554.54    7.35
   1  -2  -4  539.57    8.89
   1  -2  -4  561.95    8.35
   1   2  -4  527.14    8.77
   1  -2  -3    8.12    1.07
   1   2  -3    8.92    1.13
   1   2  -3   10.50    1.01
   1  -2  -3   11.01    1.16
   1   2  -3    9.40    1.28
   1   2  -2  300.82    5.47
   1   2  -2  307.00    5.13
   1   2  -2  303.00    5.49
   1   2  -1  259.56    4.63
   1  -2  -1  250.53    4.40
   1   2  -1  251.68    3.76
   1  -2  -1  253.28    4.30
   1   2  -1  250.52    4.19
   1   2  -1  254.43    4.50
   1  -2   0 2563.47   15.27
   1   2   0 2581.97   13.17
   1  -2   0 2557.16   13.64
   1   2   0 2610.02   10.28
   1  -2   0 2560.89   12.45
   1  -2   1  378.28    6.26
   1  -2   1  382.87    6.77
   1  -2   1  351.50    4.64
   1   2   1  360.02    5.04
   1   2   1  377.06    6.78
   1   2   1  382.33    5.75
   1  -2   2  394.34    8.02
   1   2   2  409.83    6.15
   1   2   2  410.03    6.81
   1   2   2  402.08    8.16
   1  -2   3  871.82   10.36
   1   2   3  874.66   13.55
   1  -2   3  849.30   13.49
  -1   2  -3  892.41    7.71
   1   2   4    0.18    0.58
   1   2   4    1.01    0.82
   1  -2   4    0.34    0.84
   1  -2   4    1.44    0.51
   1   2   5  292.24    8.11
   1  -2   5  289.77    9.85
   1   2   5  301.35    9.94
   1   2   6    2.79    1.27
   1  -2   6    1.65    1.02
   1   2   6    3.72    1.28
   1  -2   7   39.97    4.52
   1   2   7   36.52    4.29
   1   2   7   36.32    3.40
   1   2   8    5.04    0.88
   1  -2   8    6.80    0.94
   1  -2   8    5.83    0.88
   1  -2   9    2.52    0.83
   1   2   9    1.04    0.60
   1   2   9    1.21    0.64
   1  -2   9    0.97    0.54
   1   2  10   72.43    3.10
   1   2  10   69.11    3.15
   1  -2  10   72.78    3.22
   1   2  11   26.03    1.90
   1   2  11   27.53    1.86
   1  -2  11   28.05    1.97
   1  -2  12    2.46    0.73
   1  -2  12    1.99    0.67
   1   2  12    2.66    0.69
   1   2  13    0.85    0.40
   1  -2  13    0.93    0.46
   1   2  13    0.28    0.33
   1  -2  13    1.22    0.44
  -1  -3  14    0.41    0.35
  -1   3  14    1.96    0.49
  -1   3  13    1.90    0.61
  -1   3  13    1.68    0.61
  -1  -3  13    2.02    0.61
  -1   3  12   12.56    1.38
  -1  -3  12   13.38    1.37
  -1   3  11   51.10    2.68
  -1  -3  11   52.84    2.69
  -1  -3  11   52.48    2.73
  -1  -3  10    8.22    1.12
  -1  -3  10    8.56    1.17
  -1   3  10    9.37    1.21
  -1   3   9   -0.39    0.50
  -1  -3   9    1.11    0.49
  -1  -3   9    0.34    0.44
  -1   3   8   88.24    6.47
  -1  -3   8   83.43    6.25
  -1  -3   7    1.13    0.85
  -1   3   7    0.37    1.01
  -1  -3   6   87.00    5.47
   1  -3  -6   86.25    3.81
  -1   3   6   91.42    5.61
   1   3  -6   97.59    4.36
   1   3  -5   51.22    3.00
   1  -3  -5   59.58    3.04
   1  -3  -4  338.35    6.81
   1   3  -4  322.12    7.41
   1  -3  -4  319.77    7.04
   1   3  -4  313.33    6.71
   1   3  -3  989.49   11.61
   1  -3  -3  964.94   11.24
   1   3  -3  969.10   11.00
   1   3  -2  194.63    4.50
   1   3  -2  193.77    4.62
   1  -3  -2  203.78    4.70
   1  -3  -2  198.38    3.85
   1   3  -2  186.28    4.42
   1  -3  -1  606.37    7.25
   1   3  -1  594.68    5.93
   1   3  -1  601.72    6.96
   1   3  -1  600.98    7.46
   1  -3  -1  582.34    6.85
   1  -3  -1  613.32    7.00
   1  -3   0  551.27    6.65
   1   3   0  541.10    6.96
   1  -3   0  551.56    7.09
   1   3   0  561.81    7.18
   1   3   0  571.64    5.61
   1   3   1 4498.53   22.56
   1  -3   1 4670.17   23.57
   1   3   1 4715.94   23.63
   1  -3   1 4503.99   17.31
   1  -3   1 4500.39   24.17
   1   3   2  783.85   10.39
   1  -3   2  758.74    6.20
   1  -3   2  794.78   11.28
   1  -3   2  739.05    9.37
   1   3   2  789.46    8.09
  -1   3  -2  778.07    7.62
   1   3   2  759.74   11.17
   1   3   2  773.52    5.18
   1   3   3  887.21   13.63
  -1   3  -3  912.40    8.88
   1   3   3  897.49   11.94
   1  -3   3  862.50   10.88
   1  -3   3  897.45   13.72
  -1   3  -4   16.01    1.33
   1  -3   4   19.27    1.75
   1   3   4   17.44    2.26
   1  -3   4   15.91    2.15
   1  -3   5    7.30    1.16
   1   3   5    7.57    1.54
   1  -3   5    5.44    1.49
   1   3   5    5.82    1.57
   1  -3   6   76.50    5.62
   1   3   6   80.27    4.79
   1   3   6   86.67    5.90
   1   3   7  211.68   10.13
   1   3   7  199.24    8.20
   1  -3   7  197.41    9.89
   1  -3   8   28.46    1.85
   1   3   8   33.69    2.02
   1  -3   8   31.35    1.92
   1   3   8   31.20    1.89
   1   3   8   31.68    1.94
   1   3   9  150.58    4.37
   1  -3   9  140.82    4.39
   1   3   9  141.99    4.37
   1   3   9  141.62    4.15
   1  -3  10    1.45    0.76
   1   3  10    2.36    0.80
   1   3  10    1.64    0.58
   1  -3  11    5.62    1.00
   1   3  11    6.25    1.06
   1   3  11    6.60    0.96
   1   3  12    0.55    0.55
   1  -3  12   -0.15    0.51
   1  -3  12    0.43    0.49
   1  -3  13    4.37    0.65
   1   3  13    4.20    0.63
   1   3  13    5.36    0.72
   1  -3  13    5.77    0.71
  -1   4  14    1.21    0.37
  -1  -4  14    1.09    0.41
  -1   4  13    2.73    0.73
  -1   4  13    3.24    0.66
  -1  -4  13    2.83    0.72
  -1   4  12   23.52    1.81
  -1  -4  12   23.16    1.80
  -1   4  11   94.99    3.63
  -1  -4  11  100.09    3.70
  -1  -4  10    2.71    0.72
  -1   4  10    1.88    0.69
  -1  -4  10    2.20    0.69
  -1  -4   9   -0.05    0.53
  -1   4   9   -0.22    0.50
   1  -4  -9    0.47    0.39
  -1  -4   9    0.54    0.45
  -1  -4   8   51.00    4.88
  -1   4   8   62.29    5.43
  -1   4   7   22.28    3.10
  -1  -4   7   25.42    3.22
  -1   4   6  216.59    8.65
  -1  -4   6  204.22    8.36
   1  -4  -6  200.83    6.12
   1   4  -6  217.54    6.60
   1   4  -5  154.22    5.77
   1   4  -5  149.46    5.10
   1  -4  -5  153.30    5.12
   1   4  -4   92.49    4.07
   1  -4  -4  101.45    3.91
   1   4  -4   90.52    3.72
   1  -4  -3   24.62    1.85
   1   4  -3   22.51    1.84
   1   4  -3   23.05    1.78
   1  -4  -2 1648.08   11.38
   1   4  -2 1609.90   13.70
   1   4  -2 1629.16   14.13
   1   4  -1 2402.24   15.07
   1  -4  -1 2416.77   14.78
   1   4  -1 2415.38   16.33
   1   4   0   41.69    2.24
   1  -4   0   38.91    2.28
   1   4   0   36.24    1.83
  -1   4   0   37.68    1.60
   1  -4   0   39.81    1.91
   1  -4   1 5942.64   30.47
   1   4   1 6042.69   19.55
   1   4   1 5977.78   28.51
   1   4   1 6034.01   26.17
  -1   4  -1 6008.67   14.20
   1  -4   1 5956.94   21.20
   1   4   2  103.22    2.79
   1  -4   2   99.01    3.99
  -1   4  -2  101.84    3.20
   1   4   2  106.66    4.15
   1   4   2  104.60    4.12
   1   4   2  105.63    2.62
   1  -4   2  100.60    2.37
   1  -4   2   92.87    3.55
   1  -4   3    5.28    1.19
   1  -4   3    7.04    1.06
   1   4   3    4.16    1.01
   1   4   3    5.09    1.08
  -1   4  -3    5.32    0.80
   1   4   4  189.87    7.09
   1   4   4  180.41    6.27
  -1   4  -4  176.76    4.66
   1  -4   4  177.41    6.92
   1  -4   4  180.84    5.58
   1   4   5   87.84    5.40
   1  -4   5   81.58    3.98
   1  -4   5   83.62    5.31
   1   4   6    4.84    1.62
   1  -4   6    6.56    1.75
   1   4   6    5.41    1.45
   1  -4   7  212.85   10.22
   1   4   7  231.91   10.55
   1   4   7  207.74    8.62
   1   4   8   42.32    2.24
   1   4   8   44.12    2.36
   1   4   8   39.35    2.19
   1  -4   8   42.54    2.35
   1  -4   9   26.80    1.96
   1   4   9   26.76    1.88
   1   4   9   26.12    1.86
   1   4   9   26.61    1.94
   1  -4  10   33.27    2.21
   1   4  10   34.00    2.15
   1   4  10   30.49    2.15
   1   4  11   12.39    1.27
   1  -4  11   10.01    1.29
   1   4  11   11.12    1.33
   1  -4  11   11.91    1.37
   1  -4  12   17.00    1.41
   1  -4  12   16.94    1.44
   1   4  12   18.97    1.47
   1   4  13    3.62    0.60
   1  -4  13    4.10    0.62
   1  -4  13    3.02    0.55
  -1  -5  14    3.94    0.57
  -1   5  14    3.70    0.56
  -1  -5  13    1.69    0.63
  -1   5  13    1.32    0.54
  -1   5  13    1.58    0.58
  -1   5  12    0.08    0.61
  -1  -5  12    0.48    0.54
  -1   5  11   47.31    2.59
  -1  -5  11   52.68    2.73
   1  -5 -10    3.90    0.75
  -1   5  10    2.34    0.75
  -1   5  10    3.97    0.84
  -1  -5  10    3.33    0.86
  -1  -5   9  170.45    4.65
  -1   5   9  172.18    4.70
  -1  -5   9  164.92    4.60
   1  -5  -9  173.63    4.28
  -1  -5   8    2.69    1.11
  -1   5   8    1.88    1.01
  -1   5   7    0.69    0.82
  -1  -5   7   -0.47    0.80
   1   5  -6  255.86    7.27
   1  -5  -6  231.81    6.92
  -1   5   6  252.59    9.39
  -1  -5   6  231.40    8.93
  -1  -5   5  985.42   16.34
   1   5  -5  986.19   14.90
   1   5  -5 1030.04   13.63
   1  -5  -5  976.10   13.48
   1   5  -4  763.59   11.80
   1  -5  -4  752.50   11.21
   1   5  -4  753.68   10.94
   1  -5  -3    7.10    1.13
   1   5  -3    5.70    1.11
   1  -5  -3    7.12    0.78
   1  -5  -2  114.41    3.08
   1  -5  -2  126.19    3.37
   1   5  -2  119.53    4.09
   1   5  -2  114.65    3.92
   1   5  -2  117.09    2.21
   1  -5  -1  367.79    6.17
   1   5  -1  368.55    6.34
   1   5  -1  367.00    6.94
  -1   5   0  135.46    3.44
   1   5   0  133.39    4.40
   1  -5   0  129.57    4.41
   1   5   0  131.32    3.65
   1   5   1 6024.50   25.60
   1   5   1 5972.19   30.51
   1   5   1 6007.45   23.30
  -1   5  -1 6022.93   18.01
   1  -5   1 5978.52   25.90
   1  -5   1 5940.94   22.81
   1   5   2  404.38    7.93
  -1   5  -2  385.29    7.06
   1  -5   2  404.35    7.94
   1   5   2  393.31    6.04
   1   5   2  406.78    5.16
   1  -5   2  394.62    5.10
   1   5   2  390.44    8.51
   1  -5   3  387.25    8.19
   1  -5   3  398.73    9.04
   1   5   3  404.84    9.14
   1   5   3  405.63    9.05
   1   5   4  625.50   12.71
  -1   5  -4  591.14    9.34
   1   5   4  593.56   11.98
   1  -5   4  576.91   10.55
   1  -5   4  590.43   12.39
   1  -5   5  186.58    7.85
   1   5   5  194.33    7.62
   1   5   5  197.11    7.98
   1  -5   5  197.31    6.49
   1   5   6  102.09    6.03
   1   5   6   89.92    5.47
   1  -5   6   93.88    6.22
   1   5   6   99.24    6.31
   1   5   7   37.86    3.81
   1   5   7   43.54    4.59
   1  -5   7   43.50    4.65
   1  -5   8    2.00    0.63
   1   5   8    2.39    0.66
   1   5   8    0.63    0.43
   1  -5   9  154.26    4.63
   1   5   9  156.07    4.48
   1   5   9  162.29    4.66
   1   5   9  169.42    4.67
   1  -5  10   17.43    1.67
   1   5  10   16.42    1.63
   1   5  10   19.63    1.65
   1  -5  11   24.90    1.87
   1   5  11   25.32    1.84
   1   5  11   27.01    1.78
   1  -5  11   25.79    1.90
   1  -5  12    1.88    0.62
   1   5  12    2.28    0.67
   1  -5  12    2.00    0.68
   1  -5  13    1.31    0.42
   1   5  13    1.33    0.44
   1  -5  13    1.35    0.43
  -1  -6  14    0.69    0.34
  -1  -6  13   -0.33    0.50
  -1   6  13    0.33    0.47
  -1   6  13   -0.22    0.57
  -1   6  12    1.50    0.70
  -1  -6  12    3.19    0.82
  -1  -6  11   57.73    2.86
  -1   6  11   60.09    2.88
  -1   6  11   62.50    2.69
  -1   6  10   85.41    3.18
  -1   6  10   79.71    3.31
  -1  -6  10   81.79    3.40
   1  -6 -10   82.63    3.08
  -1  -6   9  113.64    3.89
   1  -6  -9  117.40    3.62
  -1   6   8   98.01    6.86
  -1  -6   8   81.70    6.10
  -1  -6   7    7.14    1.72
  -1   6   7    7.29    1.91
   1   6  -6   58.99    4.08
   1  -6  -6   51.41    3.47
  -1   6   6   59.89    4.62
  -1  -6   6   51.10    4.22
   1   6  -6   56.91    3.55
  -1   6   5  715.92   14.14
   1  -6  -5  678.02   11.90
   1   6  -5  651.63   12.38
   1   6  -5  695.78   11.57
  -1  -6   5  685.23   13.63
   1  -6  -4  571.53   10.38
   1   6  -4  556.37   10.43
   1   6  -4  567.68    9.78
   1  -6  -3  231.08    6.26
   1   6  -3  211.40    6.10
   1   6  -3  219.81    6.20
   1  -6  -3  217.77    4.24
   1  -6  -3  231.72    4.51
   1  -6  -2  133.26    4.52
   1   6  -2  127.71    4.42
   1  -6  -2  138.12    3.82
   1   6  -2  129.49    4.56
   1  -6  -1  660.65    9.41
   1   6  -1  667.45   10.06
   1  -6  -1  643.19   10.01
  -1   6   0    0.46    0.51
   1  -6   0    1.56    0.61
   1   6   0    0.37    0.61
   1  -6   0    0.58    0.77
   1   6   1 1036.20   11.17
  -1   6  -1 1018.32    8.89
   1  -6   1 1026.68   10.53
   1   6   1 1016.93   10.43
   1   6   1 1018.54   13.50
   1  -6   2 3170.18   15.88
   1   6   2 3108.23   13.38
  -1   6  -2 3152.64   14.96
  -1   6  -2 3035.68   22.03
   1   6   2 3039.43   25.42
   1  -6   2 3158.58   21.80
   1   6   2 3130.31   21.75
   1   6   2 3091.42   19.22
   1   6   3  143.20    5.36
   1   6   3  139.09    5.67
   1  -6   3  143.36    5.35
   1  -6   4   38.06    3.16
   1  -6   4   35.02    2.77
  -1   6  -4   35.60    2.50
   1   6   4   38.88    3.13
   1   6   4   36.22    3.18
   1   6   5   22.43    2.80
   1   6   5   22.60    2.77
   1  -6   5   25.57    2.98
   1  -6   5   24.60    2.45
   1   6   6    2.38    1.24
   1   6   6    0.68    0.74
   1  -6   6    1.82    1.07
   1   6   7  112.11    7.27
   1   6   7   94.20    6.11
   1  -6   7  102.22    7.04
   1   6   8  251.28    5.69
   1  -6   8  262.95    5.86
   1   6   9   56.27    2.71
   1   6   9   51.99    2.71
   1   6   9   51.17    2.63
   1  -6   9   51.28    2.70
   1  -6  10   19.82    1.73
   1   6  10   22.93    1.77
   1  -6  10   18.23    1.69
   1   6  10   18.20    1.69
   1   6  11    0.00    0.59
   1   6  11    0.44    0.46
   1  -6  11    0.58    0.57
   1  -6  11   -0.11    0.64
   1   6  12   17.73    1.39
   1  -6  12   20.61    1.53
   1  -6  12   19.40    1.49
   1  -6  13   10.91    0.88
   1   6  13   11.83    0.93
  -1   7  13   11.61    1.10
  -1   7  13   10.67    1.10
  -1  -7  13   11.19    1.12
  -1   7  12    0.33    0.60
  -1  -7  12    1.85    0.71
   1  -7 -11   30.37    1.86
  -1   7  11   23.65    1.84
  -1  -7  11   29.87    2.12
  -1   7  11   28.76    1.85
  -1   7  10   51.09    2.67
  -1  -7  10   55.25    2.82
  -1   7  10   54.18    2.58
   1  -7 -10   54.33    2.55
  -1  -7   9   18.31    1.65
   1  -7  -9   17.25    1.45
  -1  -7   8   11.06    2.33
  -1   7   8   12.86    2.43
  -1   7   7   87.09    5.96
  -1  -7   7   82.27    5.62
   1   7  -6    1.38    0.72
   1   7  -6    1.21    0.82
   1  -7  -6    1.48    0.91
  -1   7   6    1.09    0.94
  -1  -7   6    2.07    0.95
  -1  -7   5   83.89    4.83
   1  -7  -5   78.95    4.36
   1   7  -5   81.59    4.54
   1   7  -5   85.25    4.24
  -1   7   5   85.95    4.96
   1   7  -4   11.30    1.56
   1   7  -4   13.33    1.81
   1  -7  -4   11.40    1.62
   1   7  -3  106.85    4.59
   1  -7  -3  115.77    3.44
   1  -7  -3  114.27    4.68
   1   7  -3  112.11    4.69
   1  -7  -3  115.44    3.20
   1  -7  -2  212.62    5.11
   1  -7  -2  208.61    6.03
   1   7  -2  202.45    6.07
   1   7  -2  201.11    5.92
  -1   7   1  258.94    6.24
   1  -7  -1  272.90    6.15
   1  -7  -1  258.88    6.34
   1   7  -1  265.93    6.86
   1  -7  -1  250.66    6.74
  -1   7   0  382.77    6.98
   1   7   0  361.45    7.40
   1  -7   0  372.60    8.77
   1  -7   0  372.31    7.12
   1   7   0  366.75    8.41
   1   7   1   94.54    3.82
   1   7   1   93.91    4.40
   1  -7   1   95.63    3.20
   1   7   1   96.62    3.19
  -1   7  -1   92.68    3.10
  -1   7  -2  332.02    7.86
   1  -7   2  358.22    7.16
  -1   7  -2  355.00    5.75
   1   7   2  350.95    9.00
   1   7   2  356.26    7.19
   1   7   2  347.58    7.07
   1  -7   3   47.05    3.08
   1   7   3   43.01    2.93
   1   7   3   46.81    3.47
   1  -7   4  455.38   10.74
   1   7   4  438.65   11.43
  -1   7  -4  487.99    9.74
   1   7   4  485.91   11.11
   1   7   5   22.86    2.72
   1  -7   5   19.22    2.55
   1   7   5   18.54    2.68
   1  -7   5   22.08    2.43
   1  -7   6    5.65    1.59
   1   7   6    6.38    1.77
   1   7   6    3.42    1.32
   1   7   7   29.33    3.75
   1   7   7   30.18    3.60
   1  -7   7   31.90    3.87
   1   7   8   30.79    1.97
   1  -7   8   32.70    2.14
   1   7   8   31.70    2.11
   1   7   9    0.59    0.59
   1   7   9    1.21    0.64
   1  -7   9    0.59    0.52
   1  -7   9    0.84    0.56
   1   7   9    0.20    0.50
   1  -7  10    5.64    0.96
   1   7  10    5.88    0.95
   1   7  10    5.99    1.04
   1  -7  10    6.38    1.11
   1   7  11    0.32    0.42
   1   7  11    0.55    0.62
   1  -7  11    0.59    0.53
   1  -7  11   -0.26    0.54
   1  -7  12    0.85    0.56
   1   7  12    1.06    0.61
   1  -7  12    0.49    0.46
  -1  -8  13    4.33    0.75
  -1   8  13    5.16    0.82
  -1   8  13    5.59    0.83
  -1  -8  12    2.30    0.73
  -1   8  12    2.42    0.73
  -1   8  11   11.52    1.40
   1  -8 -11   12.04    1.22
  -1   8  11   11.16    1.20
  -1  -8  11   10.52    1.33
   1  -8 -10    0.61    0.46
  -1   8  10    0.80    0.66
  -1  -8  10    1.32    0.69
   1  -8  -9    0.10    0.37
  -1  -8   9    0.05    0.49
   1  -8  -8   46.77    2.31
  -1  -8   8   50.03    2.56
   1  -8  -7    5.93    1.40
  -1  -8   7    5.71    1.47
  -1   8   7    3.66    1.27
   1   8  -6   19.29    2.22
  -1   8   6   20.04    2.61
   1   8  -6   18.97    2.51
  -1  -8   6   19.99    2.56
   1  -8  -6   20.92    2.49
   1  -8  -5  330.20    9.29
  -1  -8   5  339.35    9.68
   1   8  -5  332.46    8.69
   1   8  -5  328.92    9.37
   1   8  -4   92.94    4.77
  -1   8   4   90.65    4.52
   1  -8  -4   89.93    4.64
  -1  -8   4   88.09    4.34
   1   8  -4   86.32    4.54
   1  -8  -3   29.79    1.90
   1  -8  -3   25.90    2.41
   1   8  -3   25.88    2.40
   1   8  -3   24.07    2.35
   1  -8  -2  507.26    9.96
   1   8  -2  517.94   10.31
   1   8  -2  491.40    9.83
   1  -8  -2  529.79    8.64
   1  -8  -2  497.19    9.97
   1  -8  -1  625.39   10.50
   1   8  -1  599.80   10.71
   1  -8  -1  614.15   11.21
   1   8  -1  612.21   11.15
  -1   8   1  632.25   10.53
  -1   8   0  131.87    4.38
   1  -8   0  131.80    4.56
   1  -8   0  126.77    5.41
   1   8   0  135.22    5.42
   1   8   0  127.94    4.75
   1   8   1 1704.63   19.43
   1  -8   1 1697.25   15.13
  -1   8  -1 1701.35   18.86
   1  -8   1 1708.77   13.22
   1   8   1 1676.13   13.13
  -1   8  -1 1623.84   14.47
   1   8   1 1633.57   17.08
   1   8   2   16.56    1.53
   1  -8   2   17.24    1.56
   1   8   2   17.19    1.75
  -1   8  -2   15.77    1.95
  -1   8  -2   16.99    1.43
   1   8   2   16.76    2.12
  -1   8  -3  387.95    9.05
   1   8   3  368.95    8.43
   1  -8   3  359.92    8.35
   1   8   3  356.45   10.06
   1   8   4    0.59    0.60
   1  -8   4    1.69    0.88
   1   8   4    0.47    0.83
   1  -8   5   -0.59    0.62
   1   8   5    1.08    0.75
   1   8   5    0.37    0.86
   1  -8   6   21.84    2.91
   1   8   6   23.36    3.28
   1   8   6   22.93    3.05
   1   8   7  151.14    4.30
   1  -8   7  154.25    4.43
   1   8   7  146.91    8.00
   1   8   7  165.56    8.77
   1   8   8   15.82    1.45
   1  -8   8   13.99    1.43
   1   8   8   16.09    1.49
   1  -8   8   14.04    1.44
   1   8   9    2.44    0.72
   1  -8   9    1.33    0.71
   1   8   9    2.73    0.71
   1  -8   9    2.18    0.78
   1   8   9    2.47    0.84
   1   8  10    4.58    0.95
   1  -8  10    3.52    0.81
   1  -8  10    5.02    0.99
   1   8  10    4.87    0.83
   1  -8  11    1.40    0.68
   1   8  11    0.95    0.66
   1  -8  11    1.62    0.72
   1   8  12   11.31    1.08
   1  -8  12   13.85    1.22
   1  -8  12   11.71    1.12
  -1   9  13   44.61    1.99
  -1  -9  13   43.33    1.98
  -1   9  13   45.04    1.95
  -1   9  12   30.56    1.70
  -1   9  12   29.40    1.93
  -1  -9  12   30.89    1.98
  -1   9  11   59.94    2.65
  -1   9  11   56.14    2.80
  -1  -9  11   61.16    2.96
   1  -9 -11   64.56    2.77
  -1  -9  10  195.02    5.33
   1  -9 -10  202.90    5.01
  -1  -9   9    6.45    1.11
   1  -9  -9    6.91    1.01
   1  -9  -8  107.49    3.59
  -1  -9   8  106.50    3.84
   1  -9  -7  234.50    9.02
   1   9  -7  245.22    9.76
  -1   9   6   31.54    3.28
   1  -9  -6   28.27    3.02
   1   9  -6   27.96    2.72
   1   9  -6   29.42    3.22
   1   9  -5  103.86    5.05
  -1  -9   5   93.90    4.87
   1   9  -5   97.88    5.36
   1  -9  -5  101.92    5.46
  -1   9   5  109.30    5.49
   1  -9  -4  283.89    8.69
  -1  -9   4  295.95    7.82
  -1   9   4  318.50    8.36
   1   9  -4  285.23    8.56
   1   9  -4  291.12    8.83
   1   9  -3    8.58    1.58
   1   9  -3    2.71    1.07
   1  -9  -3    5.90    0.94
   1  -9  -3    7.01    1.50
   1  -9  -3    3.21    1.03
   1   9  -2  852.81   14.02
   1  -9  -2  851.68   14.01
  -1   9   2  859.37   13.91
   1  -9  -2  835.43   13.57
   1  -9  -1  103.95    4.58
  -1   9   1  102.57    4.54
   1  -9  -1  107.76    5.08
   1   9  -1   95.44    4.55
   1   9  -1  103.09    4.85
   1  -9  -1  105.38    4.40
   1   9   0    2.10    0.99
   1  -9   0    1.54    0.73
   1   9   0    2.14    0.82
   1  -9   0    2.34    1.14
  -1   9   0    2.41    0.81
   1   9   1  140.12    5.84
   1  -9   1  137.49    4.66
   1   9   1  136.32    5.22
  -1   9  -1  143.55    5.84
  -1   9  -1  142.76    4.57
   1  -9   2  169.20    4.71
   1   9   2  167.02    5.72
   1   9   2  146.77    6.24
   1  -9   2  160.75    4.61
  -1   9  -2  168.56    6.35
   1   9   2  161.56    4.58
  -1   9  -2  159.45    4.67
   1   9   3  115.44    4.61
   1  -9   3  115.53    4.62
   1   9   3  116.32    5.95
  -1   9  -3  115.15    5.26
   1  -9   4    0.61    0.59
   1   9   4    0.10    1.00
   1   9   4    1.44    0.72
  -1   9  -4    1.26    0.85
   1   9   5   66.39    5.29
   1  -9   5   65.02    4.54
   1   9   5   72.21    4.79
   1  -9   6   17.86    2.51
   1   9   6   20.07    3.14
   1   9   7   75.94    3.09
   1  -9   7   80.47    3.26
   1  -9   7   82.05    3.33
   1  -9   8    7.52    1.13
   1   9   8    6.56    1.00
   1  -9   8    7.56    1.12
   1   9   8    9.62    1.20
   1   9   9   88.13    3.41
   1   9   9   79.63    3.29
   1  -9   9   84.48    3.50
   1  -9   9   82.81    3.46
   1  -9  10   12.50    1.44
   1  -9  10   13.52    1.44
   1   9  10   12.71    1.31
   1   9  10   12.94    1.38
   1  -9  11   16.93    1.51
   1   9  11   17.00    1.49
   1  -9  11   16.81    1.49
   1  -9  12    0.73    0.50
   1   9  12   -0.10    0.49
   1  -9  12    0.72    0.43
  -1 -10  13    1.22    0.51
  -1  10  13    1.28    0.49
  -1  10  13    1.75    0.51
   1 -10 -12    1.41    0.45
  -1  10  12    1.88    0.76
  -1  10  12    1.27    0.46
  -1 -10  12    1.97    0.71
   1 -10 -11   -0.09    0.40
  -1  10  11    0.36    0.53
  -1 -10  11    0.00    0.59
  -1  10  11    0.79    0.69
   1 -10 -10    5.35    1.01
  -1 -10  10    4.59    1.09
  -1  10  10    5.38    1.24
   1 -10  -9   97.93    3.58
  -1 -10   9   97.25    3.82
   1 -10  -8    3.66    0.82
  -1  10   8    3.79    0.80
  -1 -10   8    2.15    0.68
   1  10  -7    1.25    0.94
   1 -10  -7    0.82    0.80
   1  10  -6   31.29    3.48
   1 -10  -6   35.22    3.48
   1 -10  -6   33.28    3.53
   1 -10  -5   20.65    2.61
   1  10  -5   23.47    2.82
   1 -10  -5   23.80    2.77
   1  10  -5   28.20    2.80
   1 -10  -4  107.06    5.51
   1  10  -4   98.32    5.28
   1  10  -4  101.84    5.51
   1 -10  -4   99.59    5.41
   1  10  -3  312.06    9.05
   1 -10  -3  308.32    9.18
   1  10  -3  301.07    9.15
  -1  10   3  330.38    9.69
   1 -10  -3  325.96    9.28
   1 -10  -2  511.74   11.27
  -1  10   2  548.99   11.76
   1  10  -2  524.50   11.58
   1 -10  -2  537.52   10.09
   1 -10  -2  541.81   11.93
   1 -10  -1  185.08    6.48
   1  10  -1  179.84    6.63
   1 -10  -1  200.44    7.35
   1 -10  -1  189.50    6.30
   1  10  -1  188.34    6.88
  -1  10   1  206.51    6.84
  -1  10   0  405.92    8.61
   1 -10   0  402.57    9.07
   1  10   0  394.53   10.14
   1  10   0  388.20    9.30
  -1  10  -1  121.89    5.64
   1  10   1  123.30    5.29
   1  10   1  118.10    5.64
   1 -10   1  123.83    4.73
  -1  10  -1  125.71    4.64
  -1  10  -2  930.46   15.42
  -1  10  -2  927.08   12.19
   1  10   2  946.14   14.37
  -1  10  -3   55.09    3.85
   1  10   3   54.44    4.19
  -1  10  -4  225.71    7.90
   1  10   4  208.67    8.87
   1 -10   5   18.00    2.57
   1  10   5   17.75    2.84
   1  10   6    4.06    1.54
   1 -10   6    5.17    1.50
  -1 -10  -7    3.02    0.63
   1 -10   7    1.66    0.59
   1 -10   7    1.61    0.53
   1  10   7    3.14    0.76
   1 -10   8  230.77    5.78
   1  10   8  239.37    5.67
   1 -10   8  228.66    5.70
   1 -10   9   69.33    3.20
   1  10   9   70.82    3.10
   1  10   9   75.89    3.16
   1 -10   9   74.14    3.28
   1 -10  10    4.73    0.93
   1  10  10    3.77    0.95
   1  10  10    5.09    0.89
   1 -10  10    4.87    1.00
   1 -10  11   10.85    1.20
   1 -10  11   11.56    1.23
   1  10  11   10.76    1.18
   1 -10  12    8.79    0.91
   1  10  12    7.36    0.85
   1 -10  12    8.70    0.91
   1  11 -13    5.61    0.70
  -1 -11  13    4.93    0.70
  -1  11  13    6.40    0.73
  -1  11  13    4.92    0.68
  -1  11  12   24.79    1.49
  -1  11  12   23.74    1.65
  -1 -11  12   22.76    1.65
   1 -11 -12   25.37    1.50
  -1  11  11   14.44    1.34
  -1  11  11   13.00    1.39
   1 -11 -11   13.24    1.29
  -1 -11  11   11.45    1.34
  -1 -11  10  360.60    7.34
   1 -11 -10  392.09    7.10
  -1 -11   9   77.71    3.47
   1 -11  -9   80.99    3.33
  -1 -11   8    0.85    0.68
   1 -11  -8    1.08    0.43
  -1  11   8    1.17    0.60
   1  11  -7    8.65    2.15
   1 -11  -7    7.50    1.86
   1 -11  -7    8.70    1.07
   1 -11  -6    1.18    0.90
   1  11  -6    1.04    0.81
   1  11  -5   61.60    4.31
   1 -11  -5   57.80    4.56
   1  11  -5   54.97    4.47
   1 -11  -5   62.43    4.66
  -1  11   4  404.75   12.03
   1  11  -4  393.59   11.36
   1 -11  -4  394.47   11.31
   1  11  -4  405.53   11.08
   1  11  -3  247.20    8.70
   1 -11  -3  249.50    8.61
   1  11  -3  246.85    8.40
  -1  11   3  266.23    9.16
   1 -11  -3  264.35    8.91
   1 -11  -2  116.45    5.67
  -1  11   2  127.39    6.04
   1 -11  -2  115.67    4.98
   1 -11  -2  113.49    5.85
   1  11  -2  116.11    5.72
   1  11  -1  109.20    5.49
   1 -11  -1  102.59    4.89
   1 -11  -1  105.25    5.18
  -1  11   1  115.58    5.32
   1  11  -1   96.25    5.12
   1 -11  -1  106.41    5.71
   1 -11   0   30.28    2.69
  -1  11   0   29.81    2.57
   1  11   0   29.23    2.90
   1  11   0   25.11    2.53
  -1  11  -1  633.33   13.40
   1  11   1  613.01   13.33
  -1  11  -1  628.13   10.95
   1 -11   1  640.35   11.47
  -1  11  -2   15.39    2.17
   1  11   2   14.27    1.93
   1  11   2   11.07    1.93
   1  11   3   17.96    2.53
  -1  11  -3   18.29    2.37
  -1  11  -4   25.04    2.80
   1  11   4   27.36    3.38
   1  11   5   36.13    4.13
   1 -11   5   33.88    3.61
   1 -11   6   20.32    1.68
   1 -11   6   19.46    2.83
   1  11   6   21.55    1.65
   1  11   6   19.63    3.23
  -1 -11  -7  155.14    4.36
   1 -11   7  145.66    4.56
   1 -11   7  150.23    4.66
   1  11   7  152.80    4.42
   1 -11   8  142.26    4.55
   1  11   8  157.54    4.59
  -1 -11  -8  154.45    4.29
   1 -11   8  140.43    4.54
   1 -11   9   13.67    1.51
   1 -11   9   15.32    1.55
   1  11   9   14.39    1.48
   1  11   9   14.40    1.42
   1 -11  10   62.99    2.93
   1  11  10   65.72    2.94
   1 -11  10   68.60    3.02
   1  11  11    3.00    0.74
   1 -11  11    2.39    0.69
   1 -11  11    2.21    0.68
   1 -11  12    2.27    0.50
   1 -11  12    1.84    0.47
   1  11  12    1.96    0.49
  -1  12  13    0.15    0.32
   1  12 -13   -0.02    0.27
  -1 -12  13    0.54    0.36
   1 -12 -12   -0.15    0.30
  -1 -12  12   -0.02    0.46
  -1  12  12   -0.11    0.49
   1  12 -12    0.94    0.55
  -1  12  12    0.20    0.37
  -1  12  11    9.49    1.27
  -1  12  11    9.81    1.10
  -1 -12  11   10.04    1.25
   1 -12 -11   10.36    1.13
   1 -12 -10   73.65    3.13
  -1 -12  10   68.68    3.22
  -1 -12   9   34.06    2.34
   1 -12  -9   32.69    2.17
  -1  12   8   78.82    3.20
   1 -12  -8   85.59    3.42
  -1 -12   8   80.23    3.55
  -1 -12   7   50.06    2.72
  -1  12   7   44.42    2.33
   1 -12  -7   48.11    2.50
   1  12  -6   32.04    3.73
   1 -12  -6   36.78    4.00
  -1  12   6   34.18    4.30
  -1  12   5    1.37    1.02
   1  12  -5    0.97    0.91
   1 -12  -5    1.87    0.91
   1 -12  -5    2.41    1.13
   1  12  -5    1.76    0.89
   1  12  -4   99.90    6.01
  -1  12   4  107.18    6.47
   1  12  -4  105.50    5.88
   1 -12  -4  103.98    6.06
   1 -12  -4  115.10    6.39
   1  12  -3   25.73    2.99
   1 -12  -3   28.33    3.16
   1 -12  -3   24.15    2.84
  -1  12   3   23.51    3.00
   1  12  -3   22.43    2.72
   1 -12  -2   15.54    1.98
   1  12  -2   16.12    2.36
   1 -12  -2   15.49    2.18
  -1  12   2   18.81    2.51
   1 -12  -2   16.55    2.48
   1 -12  -1  101.68    5.32
  -1  12   1  107.10    5.37
   1 -12  -1  101.14    5.12
   1  12  -1   97.14    5.35
   1  12  -1   95.96    5.31
   1 -12   0  338.25    9.36
   1  12   0  321.34    9.43
  -1  12   0  338.57    9.03
   1  12   0  318.00    9.78
   1 -12   1   14.91    1.89
  -1  12  -1   13.75    2.14
  -1  12  -1   17.34    2.00
   1  12   1   11.03    1.97
   1  12   1   13.74    1.98
   1  12   2  234.71    8.01
   1  12   2  216.24    8.37
  -1  12  -2  228.52    8.35
  -1  12  -3    2.64    1.11
   1  12   3    2.00    1.00
   1  12   4   83.68    5.90
  -1  12  -4   86.33    5.39
   1 -12   5    5.59    1.60
   1  12   5    3.03    1.42
   1  12   6    0.86    0.46
  -1 -12  -6    0.84    0.48
   1 -12   6    1.23    0.55
   1 -12   6    1.40    0.54
   1 -12   6    0.97    0.51
   1  12   6    0.53    0.38
   1 -12   7  215.17    5.57
   1 -12   7  208.66    5.57
  -1 -12  -7  217.30    5.26
   1  12   7  217.35    5.24
   1 -12   8   52.69    2.82
   1  12   8   56.21    2.74
   1 -12   8   54.83    2.88
  -1 -12  -8   59.38    2.70
   1 -12   9    0.33    0.61
   1  12   9   -0.09    0.51
   1  12   9   -0.16    0.59
   1 -12   9    0.04    0.61
   1 -12  10    0.40    0.58
   1  12  10   -0.21    0.66
   1 -12  10    0.57    0.60
   1 -12  11    0.36    0.43
   1 -12  11    0.12    0.43
   1  12  11    0.47    0.54
   1  12  12    2.41    0.50
   1 -12  12    2.30    0.45
   1 -13 -12    1.69    0.44
  -1  13  12    2.43    0.68
  -1 -13  12    2.66    0.67
  -1  13  12    2.86    0.57
   1  13 -12    2.75    0.61
  -1  13  11    4.19    0.76
  -1 -13  11    3.63    0.86
  -1  13  11    4.04    0.93
   1 -13 -11    4.40    0.79
  -1 -13  10    8.65    1.27
   1 -13 -10   10.52    1.28
   1 -13  -9   38.66    2.38
  -1 -13   9   36.09    2.41
  -1  13   8   33.26    2.17
  -1 -13   8   33.84    2.33
   1 -13  -8   32.24    2.16
   1 -13  -7   56.15    2.75
  -1  13   7   59.27    2.76
  -1 -13   7   57.13    2.98
   1  13  -6   22.65    3.21
  -1  13   6   23.44    3.59
   1 -13  -6   23.85    3.34
   1  13  -5  123.11    6.57
   1 -13  -5  111.64    6.81
  -1  13   5  115.38    7.51
   1  13  -5  110.00    6.85
   1 -13  -5  134.66    7.55
   1  13  -4   31.41    3.36
  -1  13   4   28.68    3.60
   1 -13  -4   25.83    3.17
   1  13  -4   27.37    3.31
   1 -13  -4   35.23    3.76
   1 -13  -3  147.36    7.20
   1 -13  -3  160.60    7.81
   1  13  -3  143.75    7.22
   1  13  -3  145.51    6.99
  -1  13   3  149.58    7.58
   1  13  -2  244.48    9.00
   1 -13  -2  240.59    8.86
  -1  13   2  242.34    9.10
   1 -13  -2  246.26    8.03
   1 -13  -2  258.89    9.76
  -1  13   1    0.13    0.69
   1  13  -1    1.43    1.01
   1 -13  -1    1.55    0.84
   1  13  -1    2.19    1.15
  -1  13   0    0.66    1.00
   1  13   0    0.01    0.78
   1 -13   0    0.55    0.75
  -1  13   0    0.03    0.71
  -1  13  -1   25.06    2.47
  -1  13  -1   22.53    2.76
   1  13   1   24.15    2.91
   1 -13   1   26.04    2.59
   1  13   1   27.16    2.84
  -1  13  -2   12.13    2.06
   1  13   2   11.52    2.12
   1  13   2   11.96    1.95
  -1  13  -3    3.40    1.10
   1  13   3   -0.16    0.90
  -1  13  -4  139.63    7.15
   1  13   4  133.69    7.58
   1 -13   5   95.55    6.46
   1  13   5   85.75    6.46
  -1 -13  -6   54.88    2.64
   1  13   6   47.71    2.54
   1 -13   6   49.30    2.70
   1  13   6   50.31    2.45
   1 -13   6   43.29    2.04
   1 -13   6   51.46    2.75
  -1 -13  -7    0.00    0.40
   1 -13   7   -0.29    0.66
   1  13   7    0.03    0.46
   1 -13   7   -0.14    0.57
  -1 -13  -8    0.26    0.40
   1  13   8    0.21    0.58
   1 -13   8   -0.14    0.62
   1 -13   8    0.58    0.62
   1  13   9   18.51    1.56
   1 -13   9   16.20    1.57
   1 -13   9   15.36    1.52
  -1 -13  -9   19.01    1.47
   1  13  10    0.40    0.63
   1 -13  10   -1.15    0.65
   1 -13  10    0.11    0.52
   1 -13  11    0.10    0.40
   1  13  11    0.45    0.52
   1 -13  11    0.23    0.39
  -1 -14  12   44.90    2.01
  -1  14  12   50.53    2.07
  -1  14  12   47.40    1.78
   1  14 -12   47.34    1.87
   1 -14 -12   47.26    1.84
  -1  14  11   27.64    1.84
  -1  14  11   27.55    1.68
   1  14 -11   27.13    1.70
  -1 -14  11   26.50    1.83
   1 -14 -11   28.59    1.74
   1 -14 -10    2.55    0.76
   1  14 -10    1.28    0.62
  -1 -14  10    1.63    0.79
   1 -14  -9    2.52    0.80
  -1 -14   9    1.86    0.74
   1 -14  -8   45.92    2.59
  -1  14   8   48.47    2.61
  -1 -14   8   43.75    2.66
   1 -14  -7  162.90    4.73
  -1  14   7  161.64    4.64
  -1 -14   7  170.73    5.14
   1 -14  -6   44.71    2.41
  -1 -14   6   49.17    2.72
  -1  14   6   47.90    2.44
   1 -14  -5   25.10    3.33
   1  14  -5   26.25    3.49
   1  14  -5   28.95    3.37
  -1  14   5   25.82    3.79
  -1  14   4  170.74    8.85
   1 -14  -4  165.87    8.24
   1  14  -4  163.63    8.27
   1 -14  -4  188.43    9.07
   1  14  -4  174.72    8.15
  -1  14   3    0.21    0.94
   1 -14  -3    0.19    0.71
   1 -14  -3    0.20    0.86
   1  14  -3    0.10    0.68
   1  14  -3   -0.21    0.60
   1 -14  -2    5.65    1.37
   1  14  -2    5.73    1.55
  -1  14   2    3.51    1.22
   1 -14  -2    6.73    1.54
  -1  14   1   76.73    4.97
   1  14  -1   76.20    5.12
   1 -14  -1   79.59    5.18
   1 -14  -1   80.37    5.02
   1  14  -1   73.68    5.08
   1  14   0   21.60    2.69
  -1  14   0   24.76    2.71
   1 -14   0   28.20    3.05
   1  14   0   24.25    2.98
  -1  14   0   22.91    2.99
  -1  14  -1   43.92    4.01
   1  14   1   52.92    4.12
   1 -14   1   50.97    3.83
   1  14   2  211.65    8.20
   1  14   2  198.38    8.68
  -1  14  -2  203.82    8.52
  -1  14  -3   70.20    5.20
   1  14   3   59.15    4.92
  -1  14  -4    1.89    0.90
   1  14   4    2.12    1.13
   1 -14   5    2.05    0.67
   1  14   5    0.59    0.34
  -1 -14  -5    1.97    0.60
   1  14   5    1.96    0.70
   1 -14   5    0.25    0.54
   1  14   5    0.97    0.50
   1  14   6    0.34    0.44
  -1 -14  -6    0.26    0.45
   1  14   6    0.24    0.52
   1 -14   6   -0.01    0.51
   1 -14   6    0.42    0.58
   1 -14   7    6.46    1.09
  -1 -14  -7    8.90    1.15
   1  14   7    8.32    1.11
   1 -14   7    6.58    1.07
  -1 -14  -8   39.00    2.20
   1 -14   8   33.21    2.25
   1  14   8   36.67    2.17
   1 -14   8   34.24    2.28
   1 -14   9    2.09    0.72
  -1 -14  -9    3.90    0.75
   1  14   9    2.70    0.70
   1 -14   9    3.08    0.78
   1 -14  10    0.48    0.51
   1 -14  10   -0.31    0.56
   1  14  10    1.59    0.72
   1  14  11    1.68    0.52
   1 -14  11    2.10    0.53
   1 -14  11    2.40    0.55
   1 -15 -12   -0.07    0.25
  -1  15  12    0.19    0.37
   1  15 -12    0.07    0.31
  -1 -15  12   -0.48    0.41
   1 -15 -11   27.23    1.63
  -1  15  11   27.69    1.77
  -1  15  11   26.53    1.61
   1  15 -11   26.41    1.58
  -1 -15  11   24.53    1.69
   1 -15 -10    4.81    0.89
   1  15 -10    3.16    0.71
  -1 -15  10    2.68    0.82
   1  15  -9  150.97    4.43
   1 -15  -9  156.02    4.60
  -1 -15   9  140.69    4.59
   1  15  -8   23.66    1.84
  -1 -15   8   22.54    1.95
   1 -15  -8   20.62    1.76
  -1  15   8   19.06    1.69
  -1  15   7  105.26    3.84
   1  15  -7  110.50    3.91
  -1 -15   7  112.08    4.24
   1 -15  -7  109.36    3.90
   1 -15  -6  216.10    5.34
  -1  15   6  219.41    5.35
  -1 -15   6  218.87    5.76
   1  15  -6  232.00    5.49
   1  15  -5   25.57    3.25
  -1  15   5   28.37    1.91
  -1 -15   5   29.47    2.07
   1 -15  -5   27.37    1.84
   1  15  -4   -0.13    1.19
  -1  15   4    0.52    0.86
   1 -15  -4    2.81    1.22
   1  15  -4    0.01    0.73
   1  15  -3    7.68    1.82
   1  15  -3    6.65    1.85
  -1  15   3    7.49    2.00
   1 -15  -3    8.25    1.84
  -1  15   2    2.40    1.13
   1  15  -2    1.32    0.74
   1 -15  -2    1.86    1.00
  -1  15   1   47.02    4.34
   1 -15  -1   48.85    4.25
   1 -15  -1   47.23    3.96
  -1  15   1   46.11    4.03
   1  15  -1   44.62    4.11
   1  15  -1   45.20    4.12
   1  15   0  137.00    6.93
   1  15   0  165.91    7.86
   1 -15   0  158.76    7.38
  -1  15   0  153.93    7.72
  -1  15   0  165.50    7.23
  -1  15  -1    4.50    1.47
   1  15   1    1.84    1.10
   1  15   1    1.88    1.17
  -1  15  -2    6.13    1.61
   1  15   2    3.82    1.35
  -1  15  -3   60.15    4.98
   1  15   3   55.75    4.97
  -1 -15  -4   33.68    2.03
   1  15   4   30.32    1.91
   1 -15   4   34.37    2.21
   1  15   4   31.71    2.00
  -1  15  -4   26.27    3.33
   1  15   5   46.35    2.53
   1  15   5   44.84    2.39
  -1 -15  -5   45.87    2.44
   1  15   5   48.98    2.35
   1 -15   5   46.98    2.67
   1 -15   5   40.57    1.90
   1 -15   5   45.20    2.59
  -1 -15  -6   12.16    1.32
   1  15   6   10.50    1.16
   1 -15   6   11.00    1.35
   1 -15   6   11.04    1.39
   1  15   6   10.86    1.36
   1 -15   7    0.49    0.59
  -1 -15  -7    0.15    0.45
   1  15   7    0.42    0.49
   1 -15   7    0.02    0.65
   1  15   8    3.59    0.78
  -1 -15  -8    3.81    0.75
   1 -15   8    4.24    0.88
   1 -15   8    2.55    0.75
   1 -15   9    7.90    1.08
  -1 -15  -9   10.57    1.10
   1 -15   9    9.53    1.21
   1 -15  10    3.49    0.72
   1  15  10    3.13    0.75
   1 -15  10    2.64    0.63
   1 -15  11    5.61    0.67
   1 -15  11    5.00    0.64
   1  15  11    5.33    0.73
  -1 -16  12    4.35    0.60
  -1  16  12    4.41    0.59
  -1  16  11    6.75    0.90
   1  16 -11    5.82    0.75
  -1 -16  11    6.37    0.91
   1 -16 -11    6.89    0.86
  -1  16  11    6.95    0.82
   1  16 -10   69.86    2.71
  -1 -16  10   64.10    2.87
   1 -16 -10   69.27    2.82
  -1 -16   9   12.09    1.48
   1  16  -9   11.98    1.29
   1 -16  -9   12.12    1.36
   1 -16  -8   10.23    1.26
  -1  16   8    9.20    1.31
   1  16  -8   11.31    1.32
  -1 -16   8    9.75    1.32
   1 -16  -7   15.70    1.55
   1  16  -7   14.38    1.48
  -1 -16   7   13.66    1.59
  -1  16   7   17.51    1.66
  -1 -16   6  255.39    6.33
  -1  16   6  249.12    5.83
   1 -16  -6  242.67    5.70
  -1  16   5   33.84    2.16
   1  16  -5   37.24    2.19
  -1 -16   5   34.27    2.26
   1 -16  -5   37.66    2.19
  -1  16   4    0.63    0.50
   1  16  -4    1.09    0.93
  -1 -16   4   -0.10    0.48
  -1  16   3    3.92    1.38
   1 -16  -3    2.56    1.20
   1  16  -3    4.91    1.60
   1  16  -3    3.62    1.35
   1 -16  -2    1.36    0.96
   1  16  -2    2.51    1.32
   1  16  -2    2.64    1.13
  -1  16   2    2.04    1.19
  -1  16   1    3.68    1.49
   1  16  -1    2.22    1.02
  -1  16   1    2.31    1.13
   1 -16  -1    2.15    1.05
   1 -16  -1    2.96    1.23
   1  16   0   81.95    5.70
   1 -16   0   86.85    5.69
   1 -16   0   75.03    5.38
   1  16   0   81.72    5.56
  -1  16   0   85.21    5.94
  -1  16  -1  272.98   10.48
   1  16   1  254.30   10.29
   1  16   1  286.68   10.23
  -1  16  -2  143.54    7.70
   1  16   2  137.55    7.76
   1 -16   3   -0.18    0.48
   1  16   3   -0.20    0.47
   1  16   3   -0.18    0.35
   1  16   3    1.05    0.88
   1 -16   4   25.35    1.97
   1  16   4   24.89    1.79
   1  16   4   23.33    1.77
   1 -16   4   21.91    1.79
  -1 -16  -4   22.77    1.72
   1 -16   5   54.92    2.89
   1  16   5   60.61    2.63
   1  16   5   59.33    2.79
  -1 -16  -5   58.54    2.77
   1 -16   5   56.19    2.93
   1  16   5   52.51    2.74
   1 -16   6   19.53    1.77
   1  16   6   17.20    1.66
   1 -16   6   17.08    1.65
   1  16   6   19.61    1.55
  -1 -16  -6   20.33    1.68
  -1 -16  -7    0.86    0.58
   1  16   7    1.28    0.57
   1 -16   7    0.59    0.56
   1 -16   7    0.16    0.61
   1 -16   8    1.80    0.70
  -1 -16  -8    2.23    0.62
   1 -16   8    1.81    0.70
   1 -16   9   67.12    2.82
   1 -16   9   65.12    2.77
  -1 -16  -9   68.73    2.60
   1 -16  10   19.29    1.36
   1  16  10   22.39    1.54
   1 -16  10   21.63    1.45
  -1 -16 -10   19.94    1.21
   1  16  11    0.74    0.35
  -1  17  11   -0.26    0.33
   1 -17 -11    0.24    0.31
  -1  17  11   -0.57    0.46
   1  17 -11    0.41    0.32
  -1 -17  11    0.08    0.43
  -1 -17  10    2.08    0.71
   1 -17 -10    2.38    0.64
   1  17 -10    1.29    0.49
  -1 -17   9    1.37    0.67
   1  17  -9    1.38    0.58
   1 -17  -9    3.32    0.83
   1 -17  -8    1.18    0.66
  -1 -17   8    1.55    0.67
  -1  17   8    1.75    0.73
   1  17  -8    1.10    0.57
  -1  17   7   64.94    3.05
   1  17  -7   67.31    2.99
  -1 -17   7   62.33    3.16
   1 -17  -7   60.93    2.89
   1 -17  -6   14.66    1.48
  -1  17   6   17.15    1.64
   1  17  -6   17.72    1.59
  -1 -17   6   17.03    1.72
   1 -17  -5  107.83    3.69
  -1  17   5  109.89    3.85
   1  17  -5  115.51    3.84
  -1 -17   5  103.69    4.00
   1 -17  -4   12.34    1.23
  -1  17   4   11.97    1.31
   1  17  -4   12.41    1.26
  -1 -17   4   11.27    1.31
  -1  17   3   -0.50    1.29
   1 -17  -3    0.43    0.40
  -1 -17   3    1.37    0.62
   1  17  -2    0.36    0.77
  -1  17   2    0.14    0.82
   1 -17  -2   -1.32    0.99
   1  17  -2    0.65    0.73
  -1  17   2    1.26    1.04
   1 -17  -1  102.19    6.54
  -1  17   1  103.72    6.45
  -1  17   1   90.73    6.42
   1 -17  -1   94.55    5.98
   1  17  -1   95.35    6.29
   1 -17   0  117.39    6.82
   1 -17   0  124.15    6.97
   1  17   0  118.15    6.92
  -1  17   0  121.65    7.35
   1  17   0  109.93    6.79
   1 -17   1   22.93    3.21
   1  17   1   28.37    3.56
   1  17   1   21.39    2.92
  -1  17  -1   18.95    2.91
   1  17   2   24.41    1.66
   1 -17   2   26.84    1.93
   1  17   2   27.31    1.87
   1  17   2   27.36    1.85
   1  17   3  159.09    4.49
  -1 -17  -3  153.01    4.35
   1 -17   3  169.01    4.90
   1  17   3  162.41    4.54
   1  17   3  153.91    4.19
   1 -17   3  168.60    4.77
  -1 -17  -4   -0.22    0.45
   1  17   4    0.47    0.50
   1 -17   4    0.54    0.51
   1 -17   4    0.33    0.45
   1  17   4   -0.31    0.54
  -1 -17  -5   10.50    1.23
   1  17   5    9.95    1.30
   1 -17   5   10.89    1.34
   1  17   5   10.96    1.27
   1 -17   5    8.77    1.25
   1  17   5   12.48    1.21
  -1 -17  -6   17.42    1.57
   1  17   6   15.16    1.55
   1 -17   6   16.45    1.62
   1  17   6   17.45    1.46
   1 -17   6   18.47    1.71
   1  17   7    1.12    0.56
  -1 -17  -7    1.01    0.54
   1 -17   7    0.17    0.59
   1 -17   7    0.56    0.55
  -1 -17  -8    6.17    0.91
   1 -17   8    6.01    1.00
   1 -17   8    5.64    0.96
  -1 -17  -9    0.98    0.48
   1 -17   9    0.23    0.49
   1 -17   9    0.48    0.48
  -1 -17 -10   21.03    1.17
   1  17  10   23.60    1.47
   1 -17  10   22.06    1.35
   1 -17  10   22.08    1.35
  -1  18  11   37.85    1.52
   1 -18 -11   39.07    1.57
  -1  18  11   39.64    1.73
  -1 -18  11   37.86    1.70
   1 -18 -11   41.19    1.66
  -1 -18  10    4.15    0.80
   1 -18 -10    5.57    0.82
   1  18 -10    5.03    0.72
   1 -18  -9    4.21    0.81
  -1 -18   9    3.31    0.88
   1  18  -9    5.27    0.81
  -1 -18   8    8.54    1.23
  -1  18   8    6.97    1.08
   1  18  -8    8.76    1.10
   1 -18  -8    9.10    1.15
  -1  18   7   38.61    2.34
   1  18  -7   44.95    2.41
   1 -18  -7   38.87    2.29
  -1 -18   7   38.78    2.51
   1  18  -6   88.93    3.43
  -1 -18   6   85.61    3.68
  -1  18   6   86.65    3.48
   1 -18  -6   80.61    3.24
   1 -18  -5   37.28    2.20
  -1  18   5   37.09    2.31
  -1 -18   5   37.84    2.45
   1  18  -5   38.21    2.25
  -1  18   4   16.40    1.55
   1  18  -4   17.63    1.52
  -1 -18   4   16.27    1.59
   1 -18  -4   16.08    1.43
   1 -18  -3   53.26    2.75
  -1 -18   3   59.44    2.93
   1  18  -2   57.44    2.47
   1  18  -2   54.29    2.68
   1 -18  -2   52.51    2.71
   1  18  -1   73.92    3.06
   1 -18  -1   71.40    3.12
   1  18  -1   69.65    2.76
   1  18   0    7.54    1.00
   1 -18   0    7.60    1.06
   1  18   0    8.29    1.13
   1  18   1   27.27    1.77
   1  18   1   31.68    2.04
   1  18   1   30.34    1.96
   1 -18   1   27.92    1.97
   1  18   2   15.34    1.45
   1 -18   2   18.10    1.60
   1 -18   2   16.59    1.49
   1  18   2   14.52    1.43
   1  18   2   14.21    1.32
  -1 -18  -3   14.47    1.39
   1  18   3   15.71    1.50
   1 -18   3   15.64    1.53
   1 -18   3   15.85    1.55
   1  18   3   14.48    1.46
   1  18   4   37.91    2.24
   1 -18   4   37.31    2.38
   1  18   4   35.50    2.24
  -1 -18  -4   37.67    2.23
   1 -18   4   38.66    2.40
   1 -18   5    9.15    1.28
   1  18   5   11.99    1.43
   1  18   5   10.47    1.24
   1 -18   5   11.67    1.39
  -1 -18  -5   12.16    1.34
  -1 -18  -6  128.64    4.06
   1  18   6  139.27    4.42
   1 -18   6  129.29    4.35
   1 -18   6  136.71    4.44
  -1 -18  -7   18.47    1.54
   1 -18   7   17.40    1.63
   1 -18   7   17.31    1.57
  -1 -18  -8   14.07    1.28
   1 -18   8   13.07    1.31
   1 -18   8   14.04    1.35
  -1 -18  -9   29.15    1.58
   1 -18   9   29.01    1.69
   1 -18   9   29.56    1.69
   1  18  10   19.34    1.23
   1 -18  10   18.41    1.10
   1 -18  10   17.29    1.09
  -1  19  11    2.52    0.48
   1 -19 -11    2.41    0.46
  -1 -19  11    1.56    0.40
   1 -19 -10    0.87    0.33
   1 -19 -10    0.81    0.40
  -1  19  10    0.02    0.49
  -1 -19  10   -0.02    0.44
  -1 -19   9    0.38    0.53
   1 -19  -9   -0.13    0.45
   1  19  -8   10.19    1.10
  -1  19   8    7.89    1.15
  -1 -19   8    8.47    1.20
   1 -19  -8    9.15    1.12
  -1 -19   7   -1.04    0.81
   1 -19  -7    0.45    0.51
  -1  19   7   -0.33    0.67
   1  19  -7    0.03    0.47
   1 -19  -6   92.66    3.42
  -1 -19   6   98.97    3.89
  -1  19   6  100.75    3.74
   1  19  -6  105.73    3.63
   1 -19  -5   22.27    1.69
  -1  19   5   22.21    1.80
  -1 -19   5   20.95    1.87
   1 -19  -4    0.21    0.39
  -1  19   4   -0.28    0.61
  -1 -19   4    0.29    0.54
  -1  19   3   30.68    2.09
  -1 -19   3   30.70    2.17
   1  19  -2    2.25    0.59
   1 -19  -2    1.86    0.67
   1  19  -2    2.28    0.78
   1 -19  -1    0.79    0.48
   1  19  -1    0.98    0.53
   1  19  -1    2.38    0.69
   1  19   0  147.83    4.11
   1 -19   0  142.80    4.48
   1  19   0  143.52    4.41
   1  19   1    4.09    0.83
   1 -19   1    5.15    0.95
   1  19   1    4.94    0.88
   1  19   2    8.07    1.07
   1  19   2    7.91    1.11
  -1 -19  -2    8.98    1.11
   1  19   2    8.64    1.15
   1 -19   2    8.83    1.21
  -1 -19  -3   48.25    2.48
   1 -19   3   53.80    2.84
   1 -19   3   50.76    2.70
   1  19   3   49.77    2.59
   1  19   3   51.34    2.66
  -1 -19  -4   14.52    1.42
   1  19   4   14.53    1.49
   1 -19   4   13.90    1.51
   1  19   4   15.75    1.50
   1 -19   4   16.05    1.57
   1 -19   5    0.50    0.57
  -1 -19  -5    0.93    0.59
   1 -19   5    0.70    0.61
   1  19   5    0.89    0.66
   1  19   5    0.69    0.65
   1 -19   6   23.95    1.90
   1  19   6   20.56    1.80
   1 -19   6   19.69    1.71
   1  19   6   22.53    1.58
  -1 -19  -6   20.96    1.67
   1 -19   7    8.37    1.09
   1 -19   7    8.81    1.15
  -1 -19  -7    8.51    1.06
  -1 -19  -8    7.34    0.96
   1 -19   8    7.38    0.98
   1 -19   8    7.46    0.97
   1 -19   9    0.64    0.35
  -1 -19  -9    1.92    0.48
   1 -19   9    1.46    0.50
   1  19  10    5.12    0.63
   1 -20 -10    5.55    0.68
  -1 -20  10    4.60    0.69
  -1  20  10    5.92    0.77
  -1 -20   9    9.66    1.09
   1 -20  -9   11.41    0.98
   1 -20  -9   10.90    1.03
  -1 -20   8    2.00    0.78
   1 -20  -8    1.81    0.58
  -1  20   8    1.90    0.65
   1 -20  -8    2.10    0.52
   1 -20  -7   32.99    1.99
  -1  20   7   38.12    2.28
  -1 -20   7   34.58    2.27
  -1  20   6  223.66    5.48
  -1 -20   6  218.74    5.68
   1 -20  -5  174.95    4.59
  -1  20   5  182.46    5.02
  -1 -20   5  184.02    5.25
  -1 -20   4    2.86    0.86
   1 -20  -4    3.17    0.66
  -1  20   4    2.93    0.81
   1  20  -3    0.30    0.57
  -1  20   3    0.40    0.54
   1 -20  -2   33.09    2.23
   1  20  -2   31.67    2.14
   1  20  -2   34.88    1.96
   1  20  -1    5.89    0.84
   1 -20  -1    6.30    1.04
   1  20  -1    6.12    1.04
   1  20   0   52.92    2.52
   1 -20   0   54.26    2.82
   1  20   0   55.03    2.76
   1  20   0   57.88    2.71
   1 -20   1  122.61    4.20
   1  20   1  116.61    3.90
   1  20   1  117.66    3.77
   1  20   1  125.50    4.06
   1 -20   2   13.29    1.47
   1  20   2   13.62    1.45
  -1 -20  -2   14.74    1.44
   1  20   2   12.92    1.39
   1  20   3  107.85    3.86
   1  20   3  113.51    3.85
   1 -20   3  106.33    3.97
  -1 -20  -3  101.51    3.61
   1 -20   4    6.13    1.00
   1  20   4    5.15    1.01
  -1 -20  -4    6.69    1.01
   1 -20   4    6.08    1.13
   1  20   4    3.48    0.76
  -1 -20  -5   17.96    1.55
   1  20   5   18.70    1.68
   1  20   5   18.50    1.58
   1 -20   5   20.54    1.80
   1 -20   5   20.30    1.73
   1 -20   6    9.06    1.19
  -1 -20  -6    9.40    1.16
   1 -20   6    9.76    1.22
   1  20   6    9.76    1.25
   1 -20   7   -0.03    0.54
  -1 -20  -7    0.34    0.42
   1 -20   7    0.40    0.51
  -1 -20  -8   16.63    1.25
   1 -20   8   16.77    1.31
   1 -20   8   16.87    1.28
   1 -20   9   25.87    1.32
   1  20   9   28.22    1.50
   1 -20   9   25.22    1.34
  -1 -20  -9   26.04    1.31
  -1  21  10   18.24    1.11
   1  21 -10   15.96    0.99
   1 -21 -10   16.92    1.00
  -1 -21   9   19.00    1.35
   1 -21  -9   18.80    1.26
  -1 -21   8    0.56    0.53
   1 -21  -8    0.82    0.51
  -1  21   8    0.52    0.51
   1 -21  -7    0.65    0.48
  -1  21   7    1.09    0.68
  -1 -21   7    1.38    0.73
   1 -21  -6   47.16    2.32
  -1  21   6   50.73    2.64
  -1 -21   6   49.69    2.73
  -1  21   5   14.19    1.50
   1 -21  -5   13.89    1.31
  -1 -21   5   14.90    1.58
   1 -21  -4   16.61    1.41
  -1  21   4   17.17    1.60
   1  21  -4   18.06    1.67
   1  21  -3   33.93    2.23
  -1  21   3   38.53    2.40
   1 -21  -2   78.80    3.43
   1  21  -2   76.99    3.29
   1 -21  -1   12.40    1.41
   1  21  -1   13.09    1.27
   1  21  -1   11.88    1.36
   1  21   0  179.68    4.80
   1 -21   0  167.17    4.96
   1  21   0  174.54    4.87
   1  21   0  170.44    4.52
   1 -21   1   22.71    1.89
   1  21   1   24.75    1.86
  -1 -21  -1   24.30    1.78
   1  21   1   26.09    1.91
  -1 -21  -2    6.14    0.95
   1  21   2    5.85    0.96
   1  21   2    6.31    0.99
   1 -21   2    6.94    1.14
  -1 -21  -3   25.48    1.81
   1  21   3   28.79    2.02
   1 -21   3   26.92    2.06
   1  21   3   25.22    1.85
  -1 -21  -4    1.10    0.56
   1  21   4    1.08    0.63
   1 -21   4    2.15    0.81
   1  21   4    1.07    0.59
   1  21   5    0.77    0.65
  -1 -21  -5   -0.34    0.57
   1  21   5   -0.70    0.64
   1 -21   5    0.06    0.52
   1 -21   5   -0.24    0.56
   1 -21   6    0.47    0.52
  -1 -21  -6    0.57    0.51
   1  21   6   -0.32    0.57
   1 -21   6    0.43    0.51
  -1 -21  -7   11.06    1.10
   1 -21   7   12.61    1.20
   1 -21   7   10.60    1.07
  -1 -21  -8   10.98    0.97
   1 -21   8   10.78    0.99
   1 -21   8   12.24    1.01
   1  21   9   18.15    1.09
   1 -22  -9    1.32    0.41
   1  22  -9    1.61    0.51
   1 -22  -8   -0.38    0.39
   1  22  -8   -0.26    0.56
  -1  22   7    3.39    0.78
   1 -22  -7    3.59    0.70
   1  22  -7    3.58    0.89
   1 -22  -6   69.92    2.70
  -1  22   6   71.12    2.96
   1  22  -6   68.61    2.98
   1  22  -5    0.09    0.68
   1 -22  -5    0.45    0.42
  -1  22   5    0.43    0.77
   1  22  -4    4.17    1.00
   1 -22  -4    3.44    0.68
  -1  22   4    3.46    0.97
  -1  22   3  120.82    4.07
   1  22  -3  126.73    4.19
   1  22  -2   10.75    1.28
   1  22  -1   65.52    2.76
   1  22  -1   64.51    2.84
   1 -22  -1   59.55    3.00
   1  22  -1   60.91    2.92
   1 -22   0   45.97    2.67
   1  22   0   49.69    2.54
   1  22   0   46.56    2.57
  -1 -22   0   51.20    2.48
  -1 -22  -1  159.70    4.41
   1  22   1  159.95    4.53
   1 -22   1  160.87    4.86
   1  22   1  153.42    4.51
   1 -22   2   11.81    1.40
   1  22   2    9.33    1.16
   1  22   2   11.52    1.30
  -1 -22  -2   11.47    1.26
  -1 -22  -3   64.78    2.83
   1 -22   3   71.36    3.22
   1  22   3   67.81    3.01
   1  22   3   70.53    2.96
   1  22   4    2.91    0.78
  -1 -22  -4    1.99    0.65
   1 -22   4    2.90    0.81
   1  22   4    2.21    0.71
  -1  22  -4    3.54    0.80
  -1 -22  -5    7.56    1.00
   1  22   5    7.16    1.06
   1 -22   5    6.74    0.98
  -1 -22  -6    8.64    1.02
   1 -22   6    8.17    1.01
   1 -22   7    7.90    0.89
  -1 -22  -7    8.84    0.94
  -1 -22  -8    0.35    0.31
   1 -22   8   -0.31    0.33
   1 -23  -9    0.48    0.25
   1  23  -9    0.64    0.34
   1  23  -8    7.34    0.85
   1 -23  -8    7.10    0.76
   1  23  -7   10.15    1.10
  -1  23   7    9.69    1.06
   1 -23  -7   10.66    1.00
  -1  23   6   24.13    1.70
   1 -23  -6   23.76    1.50
   1  23  -6   24.17    1.76
   1 -23  -5   93.52    3.03
  -1  23   5   90.07    3.29
   1  23  -5   93.80    3.43
  -1  23   4   72.59    3.05
   1  23  -4   76.63    3.18
  -1  23   3   73.40    3.14
   1  23  -3   70.78    3.09
  -1  23   2   -0.04    0.67
   1  23  -2   -0.32    0.64
   1  23  -1    3.89    0.91
   1 -23  -1    2.65    0.85
   1  23  -1    3.68    0.77
   1  23   0    1.66    0.66
   1  23   0    0.63    0.71
   1 -23   0    1.25    0.71
   1 -23   1   13.24    1.47
   1  23   1   10.63    1.27
   1  23   1   12.35    1.35
  -1 -23  -1   11.56    1.22
   1  23   2   36.79    2.20
   1  23   2   39.22    2.23
   1 -23   2   41.06    2.45
  -1 -23  -2   39.77    2.19
  -1 -23  -3   12.78    1.28
   1  23   3   11.06    1.24
   1 -23   3   11.90    1.37
   1  23   3   12.19    1.28
   1 -23   4   12.08    1.32
   1  23   4   11.94    1.21
   1  23   4   12.25    1.29
  -1  23  -4   12.63    1.22
  -1 -23  -4   13.25    1.26
  -1 -23  -5    0.11    0.47
   1 -23   5   -0.46    0.48
   1  23   5   -0.09    0.50
  -1  23  -5   -0.12    0.42
  -1 -23  -6    4.72    0.73
   1 -23   6    5.36    0.85
  -1  23  -6    4.22    0.68
  -1 -23  -7    0.03    0.29
   1 -23   7    0.10    0.35
  -1  23  -7   -0.36    0.35
  -1 -23  -8    0.55    0.25
   1 -24  -8    1.85    0.41
   1  24  -8    1.78    0.45
   1  24  -7    4.44    0.70
  -1  24   7    4.98    0.72
   1 -24  -7    5.44    0.68
  -1  24   6    2.07    0.66
   1 -24  -6    2.73    0.56
   1  24  -6    1.75    0.65
   1 -24  -5   40.06    1.88
  -1  24   5   39.57    2.11
   1  24  -5   38.06    2.16
   1  24  -4   78.69    3.11
  -1  24   4   75.65    3.03
  -1  24   3   29.26    1.98
   1  24  -3   25.86    1.90
   1  24  -2    6.05    1.04
  -1  24   2    6.79    1.08
   1  24  -1   30.07    1.89
   1  24  -1   27.49    1.90
   1 -24   0   11.27    1.33
   1  24   0   11.82    1.22
   1  24   0   10.23    1.21
   1 -24   1  129.76    4.23
   1  24   1  130.63    3.88
  -1 -24  -1  131.12    3.79
   1  24   1  122.28    3.83
  -1 -24  -2   48.85    2.35
   1 -24   2   48.35    2.56
   1  24   2   47.76    2.36
   1  24   2   45.84    2.31
   1  24   3    7.53    1.03
  -1 -24  -3    6.42    0.88
   1  24   3    5.61    0.88
   1 -24   3    6.28    1.05
  -1 -24  -4    3.74    0.72
   1 -24   4    4.42    0.87
   1  24   4    3.75    0.80
   1  24   4    3.86    0.75
  -1  24  -5    0.73    0.40
  -1 -24  -5    0.83    0.46
   1  24   5    0.66    0.43
   1 -24   5    1.29    0.49
  -1 -24  -6   -0.18    0.36
  -1  24  -6   -0.09    0.34
   1 -24   6   -0.23    0.37
  -1 -24  -7    0.85    0.34
   1 -24   7    0.77    0.30
   1  25  -7   15.06    1.07
   1 -25  -7   16.51    0.98
   1 -25  -6    2.29    0.48
  -1  25   6    1.88    0.60
   1  25  -6    1.27    0.51
   1  25  -5    6.31    0.94
  -1  25   5    5.86    0.92
  -1  25   4   19.78    1.52
   1  25  -4   20.57    1.57
  -1  25   3   43.09    2.27
   1  25  -3   46.48    2.32
   1  25  -2    1.82    0.67
  -1  25   2    2.20    0.70
  -1  25   1   14.68    1.42
   1  25  -1   14.37    1.34
   1  25   0   19.35    1.45
   1 -25   0   19.73    1.66
   1  25   0   18.90    1.51
   1  25   1    0.45    0.49
   1 -25   1    0.47    0.54
  -1 -25  -1    0.48    0.33
   1  25   1    0.56    0.49
  -1 -25  -2    1.70    0.52
   1  25   2    2.97    0.72
   1  25   2    1.61    0.61
   1 -25   2    1.83    0.72
  -1 -25  -3    3.68    0.69
   1  25   3    2.73    0.65
   1 -25   3    4.49    0.85
   1  25   3    3.31    0.70
  -1 -25  -4    0.96    0.46
   1  25   4    0.25    0.44
   1 -25   4    0.45    0.46
  -1 -25  -5    7.72    0.82
   1 -25   5    7.61    0.87
   1 -25   6    2.45    0.49
  -1 -25  -6    2.67    0.50
   1  26  -6   -0.07    0.36
  -1  26   6    0.46    0.40
   1  26  -5    0.61    0.46
  -1  26   5    0.39    0.46
  -1  26   4   10.06    1.08
   1  26  -4   11.84    1.12
  -1  26   3   92.00    3.04
   1  26  -3   96.27    3.06
   1  26  -2   -0.05    0.48
  -1  26   2   -0.66    0.68
   1  26  -1    8.61    1.02
  -1  26   1    7.07    1.01
  -1  26   0    0.00    0.60
   1  26   0    0.72    0.49
   1  26   0    0.39    0.47
   1  26   1   32.01    1.73
   1  26   1   28.16    1.68
   1 -26   1   32.65    1.94
  -1 -26  -2    6.31    0.77
   1  26   2    7.41    0.92
   1 -26   2    7.11    0.98
   1  26   2    6.33    0.86
  -1 -26  -3    0.25    0.36
   1  26   3    0.19    0.39
   1  26   3   -0.21    0.44
   1 -26   3   -0.14    0.48
  -1 -26  -4    0.18    0.30
   1  26   4    0.48    0.34
   1 -26   4    0.54    0.42
   1 -26   5   10.36    0.86
  -1 -26  -5   11.70    0.90
  -1  27   5    1.80    0.52
   1  27  -5    1.29    0.45
  -1  27   4   25.98    1.46
   1  27  -4   26.65    1.43
  -1  27   3    2.64    0.65
   1  27  -3    2.08    0.57
  -1  27   2    1.11    0.58
   1  27  -2    0.49    0.49
  -1  27   1    4.00    0.76
   1  27  -1    3.11    0.67
  -1  27   0    3.63    0.74
   1  27   0    3.92    0.70
   1  27   1    0.87    0.39
  -1  27  -1   -0.25    0.50
   1  27   1   -0.20    0.44
   1  27   2   28.84    1.46
   1  27   2   26.21    1.42
  -1 -27  -3   -0.08    0.31
   1  27   3    0.88    0.37
   1 -27   3    0.66    0.38
  -1 -27  -4   17.54    1.02
   1 -27   4   17.46    1.08
  -1  28   4    2.63    0.50
   1  28  -4    2.64    0.47
  -1  28   3    1.05    0.45
   1  28  -3    0.76    0.38
  -1  28   2   12.00    1.01
   1  28  -2   12.01    0.96
  -1  28   1   12.08    1.04
   1  28  -1    9.56    0.88
  -1  28   0    2.68    0.60
   1  28   0    2.52    0.51
  -1  28  -1    1.29    0.50
   1  28   1    0.58    0.30
  -1  28  -2   18.71    1.16
   1  28   2   16.79    1.00
  -1  28  -3    0.26    0.29
  -1  29   2   14.58    0.95
  -1  29   1    1.32    0.40
  -1  29   0    0.37    0.31
   2   0 -14    2.45    0.51
  -2   0  13    0.02    0.40
  -2   0  12   -0.60    0.65
  -2   0  12    0.19    0.52
  -2   0  11   -0.90    0.58
  -2   0  11   -0.57    0.74
   2   0 -10    1.84    0.53
  -2   0  10    1.60    0.60
   2   0  -9   -0.15    0.31
  -2   0   9   -0.67    0.53
  -2   0   8   25.20    3.76
   2   0  -8   30.04    3.21
   2   0  -7   -0.30    0.85
   2   0  -6  142.02    5.52
   2   0  -6  137.67    6.06
   2   0  -5   -0.54    0.93
   2   0  -5    0.41    0.51
   2   0  -4  500.90   10.26
   2   0  -4  473.19    9.33
   2   0  -3   -0.46    0.85
   2   0  -3   -0.34    0.69
   2   0  -2  233.57    6.11
   2   0  -2  236.69    6.28
   2   0  -1    0.37    0.47
   2   0  -1   -0.26    0.60
   2   0   0 1492.99   15.35
   2   0   0 1437.59   12.88
   2   0   1    0.44    0.62
   2   0   1    0.43    0.78
   2   0   1    0.16    0.35
   2   0   1   -0.17    0.37
   2   0   2    8.60    1.36
   2   0   2    6.56    1.51
   2   0   3    1.06    1.01
   2   0   4  697.50   15.89
   2   0   5    0.91    1.12
   2   0   6  118.97    7.77
   2   0   7   -0.26    0.46
   2   0   8    1.29    0.57
   2   0   8    1.32    0.48
   2   0   9   -0.32    0.55
   2   0   9   -0.29    0.58
   2   0  10  351.12    6.18
   2   0  10  369.44    6.56
   2   0  11   -1.00    0.56
   2   0  11   -0.01    0.51
   2   0  12   32.63    1.67
   2  -1 -14    1.75    0.50
   2   1 -14    2.05    0.52
  -2  -1  13    1.76    0.58
  -2   1  13    0.90    0.46
  -2  -1  12   21.29    1.61
  -2  -1  12   20.65    1.66
  -2   1  12   22.77    1.71
  -2   1  12   22.65    1.66
  -2   1  11   40.12    2.24
  -2  -1  11   34.84    2.15
  -2   1  11   36.33    2.20
  -2  -1  11   40.00    2.27
  -2  -1  10   48.59    2.52
  -2   1  10   50.47    2.56
   2  -1 -10   50.15    2.39
  -2  -1  10   52.69    2.57
   2   1  -9   -0.29    0.41
   2  -1  -9    0.38    0.31
  -2   1   9   -0.21    0.52
  -2  -1   9    0.18    0.44
   2   1  -8   71.99    4.93
  -2  -1   8   72.68    6.26
  -2   1   8   79.22    6.59
   2   1  -7   75.89    4.70
   2  -1  -7   74.86    4.79
   2   1  -6  468.41    9.90
   2  -1  -6  464.39   11.17
   2   1  -6  448.87   10.97
   2  -1  -6  448.50    9.95
   2   1  -5   21.27    2.32
   2   1  -5   17.83    1.96
   2  -1  -5   22.02    2.19
   2  -1  -5   20.64    2.30
   2   1  -4  235.11    7.06
   2  -1  -4  234.31    7.03
   2   1  -4  213.84    6.27
   2  -1  -4  223.62    6.51
   2   1  -3   53.46    3.21
   2  -1  -3   54.11    3.19
   2   1  -3   58.10    3.20
   2  -1  -3   54.64    3.15
   2   1  -2   48.61    2.85
   2  -1  -2   47.32    2.87
   2  -1  -2   45.41    2.71
   2   1  -2   47.62    2.86
   2   1  -1  317.69    6.68
   2  -1  -1  318.74    6.57
   2  -1  -1  316.58    7.00
   2   1   0  963.43   10.78
   2  -1   0  986.09   10.54
   2  -1   0  995.21   12.68
   2  -1   0  962.91   11.94
   2   1   1  209.09    4.16
   2   1   1  204.43    4.49
   2  -1   1  191.78    5.72
   2  -1   1  204.42    4.24
   2  -1   1  199.65    6.79
   2   1   1  206.84    6.90
   2   1   1  196.95    6.18
   2  -1   1  209.74    5.22
   2  -1   1  188.82    5.85
   2   1   1  204.43    5.76
   2  -1   2   61.40    3.37
   2   1   2   56.59    3.61
   2  -1   2   61.95    4.06
   2   1   2   59.55    3.98
   2  -1   2   59.20    3.50
   2   1   2   61.14    3.41
   2  -1   3  375.61   10.65
   2   1   3  379.03    9.75
   2   1   3  398.72   10.98
   2   1   4   15.17    2.46
   2   1   4    8.69    1.71
   2  -1   4   12.87    2.28
   2   1   5   54.23    4.89
   2   1   5   44.91    3.92
   2  -1   5   46.89    4.51
   2  -1   6   32.57    4.21
   2   1   6   35.63    4.29
   2  -1   7    3.53    0.71
   2   1   7    3.59    0.71
   2  -1   7    3.55    0.72
   2  -1   8    2.02    0.66
   2   1   8    2.77    0.71
   2  -1   8    3.76    0.76
   2   1   9   15.31    1.54
   2  -1   9   15.36    1.42
   2   1   9   15.27    1.41
   2  -1   9   16.35    1.49
   2  -1  10   10.20    1.18
   2   1  10    8.29    1.04
   2  -1  10   10.51    1.30
   2   1  10    9.68    1.20
   2  -1  11    1.72    0.55
   2   1  11    1.00    0.47
   2  -1  11    2.16    0.72
   2   1  12   22.90    1.41
   2  -1  12   24.42    1.45
   2  -2 -14    0.29    0.34
   2   2 -14    0.36    0.32
  -2   2  13    5.96    0.87
  -2  -2  13    5.84    0.81
  -2   2  13    6.75    0.88
  -2  -2  12    2.04    0.64
  -2   2  12    2.59    0.76
  -2   2  12    1.67    0.64
  -2  -2  11   44.50    2.42
  -2  -2  11   37.17    2.25
  -2   2  11   35.82    2.22
   2  -2 -11   40.26    2.13
  -2   2  11   41.74    2.31
  -2  -2  10    1.74    0.61
  -2  -2  10    0.60    0.50
  -2   2  10    0.49    0.57
  -2  -2   9   32.75    1.99
  -2   2   9   29.86    1.90
   2  -2  -9   28.91    1.82
   2   2  -9   31.59    1.84
   2   2  -8    0.05    0.63
  -2   2   8   -0.15    1.01
  -2  -2   8    1.24    0.97
   2   2  -7   15.28    2.19
   2  -2  -7   11.83    1.97
   2  -2  -6  660.42   13.52
   2   2  -6  648.10   13.25
   2  -2  -6  631.59   11.99
   2  -2  -5  323.62    8.26
   2   2  -5  315.69    7.87
   2   2  -5  347.22    9.16
   2  -2  -5  333.24    8.95
   2  -2  -4   26.55    2.33
   2   2  -4   27.37    2.47
   2   2  -4   26.26    2.23
   2  -2  -4   25.74    2.40
   2   2  -3  182.49    5.89
   2  -2  -3  182.26    5.82
   2   2  -3  181.91    5.64
   2  -2  -3  180.49    5.75
   2   2  -2  187.53    5.56
   2  -2  -2  185.99    5.61
   2  -2  -2  178.47    5.37
   2  -2  -1  137.84    4.72
   2  -2  -1  136.52    4.33
   2   2  -1  137.08    4.45
   2  -2   0   38.25    2.61
   2   2   0   41.30    2.06
   2   2   0   38.93    2.25
   2  -2   0   35.63    2.47
   2  -2   0   37.80    2.07
   2  -2   0   39.64    2.45
   2   2   1   54.25    2.96
   2   2   1   58.02    2.26
   2  -2   1   55.10    2.26
   2  -2   1   50.06    2.99
   2   2   1   56.97    3.65
   2   2   1   52.04    3.28
   2  -2   1   56.21    2.83
   2  -2   1   53.76    3.52
   2  -2   1   67.16    3.25
   2   2   1   56.14    2.47
   2  -2   1   54.18    3.26
   2   2   2    9.50    1.34
   2  -2   2   10.44    1.46
   2  -2   2   13.18    1.98
   2   2   2   10.43    1.66
   2   2   2   14.03    2.04
   2   2   3    2.13    1.09
   2  -2   3    1.60    0.75
   2  -2   3    1.50    0.95
   2   2   3   -0.12    0.90
   2  -2   4   72.68    5.14
   2   2   4   79.29    5.35
   2  -2   4   84.85    4.35
   2   2   4   77.96    4.76
   2   2   5   14.82    2.62
   2   2   5   13.42    2.26
   2  -2   5   16.23    2.79
   2   2   6   22.80    3.46
   2  -2   6   20.60    3.29
   2   2   6   22.93    3.04
   2   2   7    1.17    0.54
   2  -2   7    0.04    0.46
   2   2   7    0.04    0.30
   2  -2   7    0.17    0.39
   2   2   8    0.35    0.57
   2  -2   8   -0.52    0.59
   2  -2   9   95.64    3.42
   2   2   9   94.14    3.42
   2  -2   9   97.13    3.49
   2   2   9   84.57    3.39
   2  -2  10    0.21    0.55
   2   2  10   -0.46    0.58
   2  -2  10    0.48    0.44
   2   2  10    1.19    0.56
   2  -2  11    2.85    0.65
   2   2  11    2.80    0.62
   2  -2  11    1.87    0.65
   2   2  12    6.77    0.82
   2  -2  12    5.63    0.78
   2  -3 -14    4.70    0.66
   2   3 -14    4.80    0.64
  -2  -3  13    1.76    0.53
  -2   3  13    1.21    0.51
  -2   3  12   48.07    2.43
  -2  -3  12   49.67    2.44
  -2   3  12   50.52    2.43
  -2  -3  11   -0.15    0.52
   2  -3 -11    0.99    0.49
  -2  -3  11    1.38    0.74
  -2   3  11    0.13    0.54
  -2  -3  10   66.55    2.95
  -2  -3  10   62.42    2.85
  -2   3  10   61.61    2.85
   2  -3 -10   64.12    2.76
  -2  -3   9  232.11    5.27
  -2   3   9  236.94    5.31
   2  -3  -9  233.56    5.16
  -2  -3   8   36.70    4.45
  -2   3   8   37.11    4.60
   2   3  -7    6.14    1.38
   2  -3  -7    6.90    1.40
   2   3  -6    9.74    1.77
   2  -3  -6   10.05    1.67
   2  -3  -6    9.43    1.75
   2   3  -5  183.13    6.69
   2  -3  -5  197.40    7.04
   2  -3  -5  191.68    6.54
   2   3  -4    7.17    1.41
   2  -3  -4    8.12    1.48
   2  -3  -4   11.66    1.62
   2   3  -3 1396.33   16.25
   2  -3  -3 1367.97   16.02
   2  -3  -3 1409.80   16.24
   2  -3  -2   32.06    2.31
   2   3  -2   32.53    2.39
   2  -3  -2   32.79    2.45
   2  -3  -1   92.77    3.96
   2   3  -1   96.39    3.57
   2   3  -1   91.40    3.76
   2  -3  -1   84.55    3.72
   2  -3  -1   89.99    3.81
   2  -3  -1   90.12    3.58
   2  -3   0  404.53    8.13
   2  -3   0  392.11    6.83
   2  -3   0  399.29    7.78
   2   3   0  400.00    6.85
   2  -3   0  399.37    8.17
   2   3   0  383.60    8.10
   2   3   0  397.93    7.37
   2  -3   0  380.77    8.33
   2   3   1  178.82    5.28
   2  -3   1  160.45    5.41
   2  -3   1  174.16    5.64
   2   3   1  154.56    5.56
   2   3   1  169.52    4.42
   2  -3   1  158.36    4.77
   2   3   1  171.49    6.19
   2   3   1  162.16    4.41
   2  -3   1  161.87    6.01
   2  -3   1  156.85    5.64
   2  -3   2    7.85    1.62
   2  -3   2    6.15    1.20
   2   3   2    7.06    1.55
   2   3   2    6.08    1.27
   2   3   2    7.36    1.21
   2  -3   3  369.07    8.92
   2  -3   3  343.15   10.09
   2   3   3  372.71   10.44
   2   3   3  348.88    9.61
   2  -3   4  187.29    8.13
   2  -3   4  197.37    6.78
   2   3   4  206.04    8.49
   2   3   4  185.73    7.43
   2   3   5  164.84    8.40
   2   3   5  166.79    7.58
   2  -3   5  162.43    8.37
   2   3   6   17.29    2.70
   2   3   6   19.90    3.16
   2  -3   6   19.71    3.24
   2   3   7   15.46    1.37
   2   3   7   13.79    1.26
   2  -3   7   14.83    1.32
   2   3   8   19.84    1.68
   2  -3   8   22.74    1.70
   2   3   8   21.00    1.60
   2   3   9   11.15    1.33
   2   3   9   12.47    1.23
   2  -3   9   12.66    1.32
   2   3   9   14.33    1.38
   2  -3   9   12.61    1.32
   2  -3  10    3.08    0.67
   2   3  10    3.53    0.87
   2  -3  10    4.05    0.98
   2   3  10    2.14    0.61
   2  -3  10    3.63    0.68
   2  -3  11   45.60    2.30
   2  -3  11   47.80    2.14
   2   3  11   43.05    1.89
   2   3  11   51.04    2.23
   2  -3  12    0.86    0.46
   2   3  12    0.82    0.41
   2   4 -14    0.22    0.27
   2  -4 -14    0.71    0.35
  -2  -4  13    0.42    0.36
  -2   4  13    1.01    0.55
  -2  -4  12    2.16    0.66
  -2   4  12    2.04    0.64
   2  -4 -12    1.84    0.54
  -2   4  12    1.86    0.60
  -2   4  11   21.63    1.72
   2  -4 -11   23.43    1.69
  -2  -4  11   21.57    1.73
  -2   4  10  291.76    6.13
  -2  -4  10  299.98    6.22
   2  -4 -10  303.53    6.01
  -2  -4  10  310.63    6.39
  -2  -4   9   52.57    2.54
  -2   4   9   53.41    2.55
   2  -4  -9   52.46    2.49
  -2  -4   9   58.40    2.73
  -2  -4   8   61.82    5.72
  -2   4   8   59.85    5.71
   2   4  -7   33.80    3.30
   2  -4  -7   28.18    2.78
   2   4  -6  386.42   10.34
   2  -4  -6  362.81    9.51
   2   4  -5  146.37    6.04
   2  -4  -5  145.25    6.11
   2  -4  -5  132.51    5.56
   2   4  -4  265.55    7.62
   2  -4  -4  266.90    7.75
   2  -4  -4  250.66    7.30
   2   4  -3  226.95    6.68
   2  -4  -3  243.63    6.94
   2  -4  -3  229.81    6.72
   2  -4  -2   36.80    2.52
   2  -4  -2   34.73    2.48
   2  -4  -2   34.36    2.39
   2  -4  -2   37.78    2.70
   2   4  -2   36.40    2.54
   2   4  -2   37.21    2.61
   2  -4  -1   99.39    4.17
   2  -4  -1   97.23    4.07
   2  -4  -1   98.17    3.83
   2   4  -1   99.68    3.83
   2   4  -1  103.48    4.04
   2  -4  -1  105.00    4.25
   2   4  -1  102.53    3.91
   2  -4   0  800.04   11.15
   2  -4   0  761.72   11.66
   2  -4   0  792.84   12.10
   2   4   0  760.72   11.44
   2   4   0  762.32   10.57
   2  -4   0  754.46   12.04
   2   4   0  800.91   10.65
   2  -4   1    1.76    0.95
   2   4   1    2.51    0.76
   2   4   1    1.72    0.63
   2  -4   1    2.00    0.62
   2  -4   1    2.22    0.91
   2  -4   1    2.70    0.96
   2  -4   1    2.07    0.90
   2   4   1    1.35    0.73
   2   4   1    1.66    0.56
   2   4   2 1337.88   18.30
   2  -4   2 1269.35   16.41
   2   4   2 1349.30   14.61
   2   4   2 1256.65   17.27
   2  -4   2 1219.72   17.63
   2   4   2 1335.01   15.06
   2  -4   3   97.98    4.78
   2  -4   3   94.82    5.26
   2   4   3   90.97    5.06
   2   4   3  103.26    5.49
   2   4   4    1.42    0.86
   2  -4   4    1.31    0.69
   2   4   4    1.10    0.96
   2  -4   4    1.41    1.02
   2  -4   5   45.88    4.43
   2   4   5   54.04    4.84
   2   4   5   44.30    4.04
   2   4   6   27.82    3.71
   2   4   6   28.50    3.50
   2  -4   6   28.56    3.82
   2   4   7   22.58    1.69
   2   4   7   22.47    1.66
   2  -4   7   23.65    1.66
   2   4   8  160.31    4.57
   2   4   8  159.31    4.40
   2  -4   8  173.49    4.59
   2  -4   9    0.20    0.62
   2   4   9    0.24    0.73
   2   4   9    1.24    0.51
   2  -4   9    0.16    0.48
   2  -4  10   16.14    1.57
   2   4  10   16.06    1.57
   2  -4  10   13.58    1.19
   2   4  10   15.40    1.37
   2  -4  10   17.85    1.50
   2   4  11    4.14    0.75
   2  -4  11    5.00    0.92
   2   4  11    4.71    0.69
   2   4  12    0.23    0.35
   2  -4  12    0.28    0.35
   2   5 -14    1.33    0.35
   2  -5 -14    1.54    0.40
  -2   5  13    0.09    0.43
   2  -5 -13   -0.05    0.38
  -2  -5  13    0.47    0.40
   2   5 -13   -0.04    0.36
  -2  -5  12    0.44    0.48
   2  -5 -12    0.71    0.42
  -2   5  12    0.55    0.52
  -2  -5  11    3.36    0.81
   2  -5 -11    2.17    0.61
  -2   5  11    1.51    0.71
  -2   5  10   22.58    1.82
   2  -5 -10   26.04    1.82
  -2  -5  10   24.66    1.88
  -2  -5   9    3.80    0.78
   2  -5  -9    4.13    0.79
  -2  -5   9    3.98    0.82
  -2   5   9    3.62    0.75
  -2  -5   8   33.64    4.31
  -2   5   8   30.00    4.16
   2  -5  -7    6.61    1.44
   2   5  -7    8.51    1.76
   2  -5  -6   23.57    2.53
   2   5  -6   23.68    2.60
   2   5  -5  140.89    5.98
   2  -5  -5  136.88    5.80
   2   5  -4  110.84    5.04
   2  -5  -4  115.13    5.12
   2  -5  -3   40.07    2.68
   2   5  -3   42.09    2.90
   2  -5  -3   41.62    3.00
   2   5  -3   46.45    3.12
   2  -5  -2  390.75    8.25
   2  -5  -2  399.40    8.21
   2   5  -2  392.57    8.52
   2   5  -2  395.61    8.54
   2   5  -2  398.69    8.12
   2  -5  -2  417.86    9.01
   2   5  -1    0.25    0.39
   2  -5  -1    0.19    0.57
   2   5  -1    0.88    0.63
   2  -5  -1    0.60    0.58
   2   5  -1    0.33    0.41
   2   5  -1    0.55    0.66
   2   5   0   82.50    2.83
   2  -5   0   74.99    3.80
   2  -5   0   79.85    4.09
   2   5   0   75.17    3.72
   2  -5   0   78.30    3.59
   2   5   0   76.83    3.62
   2  -5   0   74.58    3.92
   2   5   1  318.74    8.28
   2  -5   1  288.64    7.74
   2   5   1  300.68    7.26
   2   5   1  284.87    7.78
   2  -5   1  283.87    7.84
   2  -5   1  300.55    8.29
   2  -5   1  301.54    6.86
   2   5   2 1522.00   17.09
   2   5   2 1544.22   19.51
   2  -5   2 1423.48   18.10
   2   5   2 1454.77   19.08
   2  -5   2 1453.07   18.94
   2   5   2 1508.81   15.73
   2  -5   3  706.73   14.21
   2  -5   3  739.59   13.53
   2   5   3  712.69   14.37
   2  -5   4   69.18    4.33
   2   5   4   58.07    4.40
   2  -5   4   62.87    4.66
   2   5   5   76.54    5.59
   2   5   5   77.91    5.46
   2  -5   5   72.66    5.50
   2   5   6    7.20    1.79
   2   5   6    2.00    1.02
   2   5   7    8.20    1.05
   2   5   7    6.97    0.98
   2  -5   7    9.38    1.10
   2  -5   8    9.23    1.13
   2   5   8    8.77    1.18
   2   5   8    9.57    1.18
   2   5   9    0.57    0.65
   2  -5   9    0.20    0.58
   2  -5   9   -0.11    0.59
   2   5   9    0.24    0.48
   2  -5  10   22.06    1.76
   2  -5  10   20.30    1.44
   2   5  10   22.73    1.60
   2   5  10   24.03    1.81
   2  -5  10   24.14    1.70
   2  -5  11   19.00    1.54
   2   5  11   18.48    1.23
   2   5  11   19.20    1.36
   2  -5  12   15.12    1.10
   2   5  12   14.56    1.05
   2   6 -14    0.54    0.32
  -2  -6  13    2.57    0.58
  -2   6  13    3.60    0.73
   2   6 -13    2.64    0.55
   2  -6 -13    2.70    0.56
  -2   6  12   18.01    1.51
   2  -6 -12   21.62    1.48
  -2  -6  12   20.41    1.58
  -2   6  11   27.72    1.96
   2  -6 -11   29.90    1.92
  -2  -6  11   30.76    2.05
  -2   6  10   78.62    3.25
   2  -6 -10   79.90    3.17
  -2  -6  10   83.94    3.42
  -2   6   9  139.77    4.24
   2  -6  -9  134.94    4.02
  -2  -6   9  144.10    4.39
  -2  -6   8  151.50    8.97
  -2   6   8  167.32    9.53
   2  -6  -8  170.20    4.34
  -2  -6   7    1.96    1.19
   2  -6  -7    0.43    0.76
   2   6  -7    0.32    0.55
  -2   6   7    1.89    1.45
   2   6  -6    2.12    0.82
   2  -6  -6    1.63    0.78
   2   6  -5   54.81    3.82
   2  -6  -5   50.94    3.73
   2  -6  -4  599.18   10.28
   2   6  -4  564.06   11.62
   2   6  -4  590.99   11.84
   2  -6  -4  590.19   11.93
   2  -6  -3   68.17    3.48
   2  -6  -3   70.26    3.98
   2   6  -3   63.14    3.81
   2   6  -3   68.57    3.79
   2   6  -3   67.77    3.85
   2  -6  -2  279.28    7.08
   2   6  -2  283.93    7.59
   2   6  -2  277.57    7.37
   2   6  -2  289.68    7.14
   2  -6  -2  283.94    7.72
   2  -6  -2  286.08    7.13
   2  -6  -1  104.42    4.88
   2   6  -1  100.48    4.43
   2  -6  -1  100.48    4.40
   2   6  -1  104.03    4.09
   2   6  -1  104.13    3.89
   2  -6  -1   99.63    4.38
   2  -6  -1  102.23    4.49
   2  -6   0  179.50    6.08
   2   6   0  182.43    5.92
   2   6   0  181.42    6.00
   2   6   0  186.99    4.58
   2  -6   0  177.67    5.57
   2  -6   0  171.10    6.39
   2  -6   0  175.13    6.13
   2  -6   1  880.12   13.61
   2   6   1  880.91   13.61
   2  -6   1  867.06   13.96
   2   6   1  865.55   13.89
   2  -6   1  901.68   12.03
   2  -6   1  915.16   15.34
   2   6   1  924.49   13.87
   2  -6   2   87.28    4.65
   2  -6   2   92.74    4.76
   2   6   2  106.78    4.93
   2   6   2   89.31    4.94
   2   6   2   97.56    4.88
   2   6   3  947.52   16.31
   2  -6   3  909.92   15.55
   2   6   3  925.29   16.70
   2  -6   3  889.92   15.84
   2   6   4    0.83    0.71
   2  -6   4    2.36    0.82
   2   6   4    1.51    1.21
   2  -6   4    1.09    0.90
   2   6   5  302.30   10.89
   2   6   5  307.44   11.05
   2  -6   5  298.40   10.95
   2   6   6   10.62    2.25
   2  -6   6   13.67    1.30
   2  -6   6   12.97    2.53
   2   6   6   11.50    2.32
   2   6   7    1.22    0.57
   2  -6   7    1.49    0.64
   2  -6   7    1.06    0.45
   2   6   7    1.43    0.59
   2  -6   8   69.18    3.12
   2   6   8   70.64    3.07
   2   6   8   67.66    2.94
   2  -6   8   74.80    3.03
   2  -6   9   74.98    3.25
   2   6   9   74.89    3.17
   2   6   9   74.69    3.02
   2  -6   9   76.74    3.01
   2  -6  10   25.10    1.88
   2   6  10   25.70    1.85
   2   6  10   25.52    1.70
   2   6  11    1.68    0.50
   2  -6  11    2.63    0.69
   2   6  11    1.66    0.45
   2  -6  12   -0.17    0.35
   2   6  12    0.23    0.29
   2   7 -14    1.26    0.38
  -2  -7  13    3.59    0.62
  -2   7  13    2.95    0.65
   2   7 -13    3.71    0.59
   2  -7 -13    3.33    0.59
  -2  -7  12    0.59    0.44
   2  -7 -12    0.42    0.37
  -2   7  12    0.26    0.60
  -2  -7  11    7.16    1.06
  -2   7  11    7.33    1.13
   2  -7 -11    7.74    1.03
  -2  -7  10    3.09    0.82
   2  -7 -10    2.41    0.65
  -2   7  10    1.96    0.71
  -2  -7   9  144.73    4.46
   2  -7  -9  134.46    4.09
  -2   7   8  120.47    8.17
   2  -7  -8  128.44    3.85
  -2  -7   8  110.39    7.45
  -2   7   7    8.94    2.34
   2   7  -7    7.02    1.70
  -2  -7   7    6.83    1.91
   2  -7  -7    6.58    1.50
   2   7  -6   48.51    3.84
   2  -7  -6   37.40    3.36
   2   7  -5   56.61    3.96
   2   7  -5   53.86    4.00
   2  -7  -5   54.49    3.96
   2  -7  -4  433.27    8.80
   2  -7  -4  430.45   10.53
   2   7  -4  419.85   10.37
   2   7  -4  406.17   10.17
   2  -7  -3  136.31    5.10
   2   7  -3  130.18    5.36
   2   7  -3  131.91    5.57
   2  -7  -3  133.79    5.69
   2   7  -3  119.58    5.39
   2  -7  -3  132.04    4.93
   2  -7  -2    1.80    0.73
   2   7  -2    1.23    0.58
   2  -7  -2    1.55    0.90
   2  -7  -2    0.79    0.57
   2   7  -2    0.71    0.67
   2   7  -2    1.78    0.52
   2  -7  -1  149.03    5.56
   2  -7  -1  149.57    5.64
   2  -7  -1  155.31    6.30
   2   7  -1  160.50    5.25
   2   7  -1  147.89    4.91
  -2   7   1  166.83    4.99
   2  -7  -1  143.81    5.45
   2   7  -1  156.59    5.91
   2   7   0  200.82    6.71
   2   7   0  206.82    5.23
   2  -7   0  196.97    6.63
   2  -7   0  198.02    7.26
   2   7   0  199.21    6.40
   2  -7   0  197.67    6.10
   2   7   1   57.55    3.49
   2  -7   1   54.60    3.69
   2   7   1   50.48    3.52
   2   7   1   54.22    3.66
   2  -7   1   54.26    3.07
   2   7   2    2.49    0.97
   2  -7   2    3.23    1.17
   2   7   2    2.83    1.32
   2  -7   2    1.80    0.89
   2   7   2    3.66    1.15
   2   7   3   29.11    2.90
   2  -7   3   24.24    2.70
   2  -7   3   20.96    2.50
   2   7   3   21.81    2.78
   2   7   3   23.35    2.62
   2   7   4   43.76    3.82
   2  -7   4   45.68    3.76
   2   7   4   41.06    3.97
   2   7   5   -1.44    0.94
   2  -7   5    1.10    0.88
   2  -7   5    0.68    0.57
   2   7   5   -1.04    1.28
   2  -7   6   30.43    2.02
   2  -7   6   29.83    1.87
   2   7   6   28.37    1.85
   2   7   6   25.30    3.45
   2  -7   6   31.91    3.86
   2  -7   6   30.95    1.88
   2   7   7    4.40    0.83
   2  -7   7    3.26    0.78
   2  -7   7    4.89    0.86
   2   7   7    3.23    0.77
   2  -7   8   18.68    1.68
   2   7   8   19.44    1.70
   2   7   8   17.93    1.60
   2  -7   8   18.42    1.53
   2  -7   9  113.84    3.99
   2   7   9  119.40    3.97
   2  -7   9  114.18    3.59
   2   7   9  113.99    3.73
   2  -7  10    8.97    1.22
   2   7  10    8.51    1.10
   2   7  10    7.89    1.00
   2   7  11    6.26    0.78
   2  -7  11    7.23    0.97
   2   7  11    6.61    0.75
   2  -7  12    0.94    0.38
  -2  -8  13   -0.08    0.34
   2  -8 -13    0.14    0.27
  -2   8  13    0.47    0.48
   2   8 -13    0.25    0.28
   2  -8 -13   -0.37    0.31
  -2   8  12   50.69    2.46
   2  -8 -12   51.25    2.28
   2  -8 -12   57.10    2.39
   2   8 -12   54.50    2.27
  -2  -8  12   49.29    2.38
  -2  -8  11    1.55    0.59
   2  -8 -11    1.93    0.62
  -2   8  11    2.77    0.79
  -2   8  10   80.81    3.36
   2  -8 -10   86.63    3.40
  -2  -8  10   89.38    3.58
   2  -8  -9  142.30    4.29
  -2  -8   9  151.06    4.62
   2  -8  -8   89.35    3.29
  -2  -8   8   96.36    3.60
   2   8  -7   20.63    2.78
   2  -8  -7   15.80    2.37
  -2  -8   7   22.76    3.24
  -2   8   7   21.21    3.27
   2  -8  -6    1.61    0.99
   2   8  -6    2.16    0.92
   2  -8  -5  287.47    9.31
   2   8  -5  273.36    9.26
   2   8  -5  293.01    9.31
   2   8  -4  880.45   15.51
   2  -8  -4  923.19   15.99
   2   8  -4  912.71   15.67
   2  -8  -3  480.87   11.12
   2  -8  -3  474.41    9.86
   2   8  -3  494.65   11.09
   2   8  -3  463.45   11.14
   2  -8  -3  487.28    9.80
   2  -8  -2   65.55    3.73
   2  -8  -2   58.56    4.11
   2   8  -2   64.00    3.68
   2   8  -2   64.54    4.11
   2  -8  -2   65.62    4.01
   2  -8  -2   63.19    3.64
   2   8  -1  449.86   10.62
   2  -8  -1  448.88   10.11
   2   8  -1  467.18    9.31
   2  -8  -1  451.44   11.29
   2  -8  -1  450.64    9.99
   2   8  -1  458.84    9.21
   2  -8  -1  436.76    9.82
   2  -8   0  102.98    5.03
   2  -8   0  101.69    5.57
   2   8   0  102.36    4.77
   2   8   0  100.87    5.07
   2   8   0  113.66    4.26
   2  -8   0  110.58    4.73
   2  -8   1    1.11    0.56
   2  -8   1    2.42    0.98
   2   8   1    2.51    1.12
   2   8   1    1.21    0.80
   2   8   2 2021.41   24.08
   2  -8   2 2040.91   22.40
   2   8   2 2078.93   25.27
   2  -8   2 2103.68   24.33
   2  -8   3  105.78    5.58
   2   8   3  109.19    5.56
   2  -8   3  109.93    5.81
   2   8   3  109.22    6.19
   2   8   3  108.01    5.80
   2  -8   4    1.71    0.88
   2   8   4    1.54    0.93
   2   8   4    2.04    1.01
   2  -8   4    1.66    0.97
   2  -8   5   33.69    3.49
   2  -8   5   32.12    3.60
   2   8   5   29.01    3.60
   2   8   5   35.39    3.74
   2  -8   6    0.81    0.49
   2  -8   6    0.68    0.48
   2   8   6    0.86    0.47
   2  -8   6    0.35    0.57
   2  -8   7    0.88    0.51
   2   8   7   -0.03    0.45
   2  -8   8  133.55    4.01
   2  -8   8  127.64    4.30
   2   8   8  136.22    4.29
   2   8   8  134.39    4.19
   2   8   9    5.40    1.06
   2  -8   9    5.68    1.05
   2   8   9    5.68    0.92
   2  -8   9    3.83    0.70
   2   8  10    7.36    1.04
   2  -8  10    5.96    1.02
   2   8  11    1.70    0.55
   2  -8  11    1.39    0.55
   2   8  11    1.59    0.43
  -2  -9  13    0.23    0.31
   2  -9 -13    0.22    0.27
  -2   9  13   -0.20    0.38
   2   9 -13    0.46    0.44
  -2  -9  12    4.16    0.84
   2  -9 -12    4.59    0.80
  -2   9  12    4.58    0.86
   2  -9 -12    4.53    0.69
  -2   9  11   28.60    2.01
   2  -9 -11   30.45    1.98
  -2  -9  11   28.56    1.97
  -2  -9  10   80.26    3.44
  -2   9  10   78.61    3.31
   2  -9 -10   82.42    3.34
   2  -9  -9  243.96    5.71
  -2  -9   9  264.54    6.20
  -2  -9   8  100.40    3.76
   2  -9  -8   88.30    3.34
   2   9  -7   80.78    5.52
   2  -9  -7   80.58    5.59
   2  -9  -6    3.09    1.27
   2   9  -6    3.32    1.12
   2   9  -6    5.30    1.41
   2  -9  -5  100.19    5.76
   2   9  -5   98.90    5.81
   2   9  -5  102.75    5.73
   2   9  -4  379.31   10.55
   2  -9  -4  389.61   10.87
   2   9  -4  394.42   10.73
   2   9  -3  477.45   11.01
   2  -9  -3  522.58   10.75
   2   9  -3  513.19   11.82
   2  -9  -3  517.47   12.73
   2   9  -3  499.17   12.15
   2  -9  -3  519.86   10.36
   2  -9  -3  519.86   12.05
  -2   9   2   12.79    1.82
   2  -9  -2   12.69    1.76
   2   9  -2   12.84    1.77
   2   9  -2   12.09    1.92
   2  -9  -2   11.19    2.00
   2  -9  -2   13.56    1.97
   2   9  -1  396.30    9.16
   2   9  -1  384.31   10.41
   2  -9  -1  404.67   10.07
   2   9  -1  410.88    9.08
   2  -9  -1  380.16   10.92
   2  -9  -1  392.42    9.68
   2  -9   0    6.82    1.30
   2  -9   0    7.53    1.59
   2  -9   0    5.96    1.47
   2   9   0    7.71    1.47
   2   9   0    6.28    1.13
   2   9   0    6.56    1.40
   2  -9   1  379.18   10.44
  -2   9  -1  400.02   10.43
   2  -9   1  397.79    8.93
   2   9   1  374.99   10.61
   2  -9   2 1248.75   19.62
  -2   9  -2 1337.48   18.21
   2   9   2 1254.66   19.85
   2   9   2 1331.82   17.54
   2  -9   2 1281.36   17.52
   2   9   3  267.67    9.52
   2  -9   3  262.27    9.32
   2   9   3  257.85    9.85
   2   9   3  279.60    8.75
   2  -9   4  132.22    6.90
   2   9   4  133.97    7.53
   2  -9   5   10.45    2.08
   2   9   5    9.92    2.27
   2  -9   6   13.36    1.41
   2  -9   6   11.84    1.23
   2   9   6   12.89    1.31
   2  -9   6   11.11    1.14
   2  -9   7    0.51    0.59
   2   9   7   -0.12    0.59
   2  -9   7   -1.49    0.78
   2   9   8    8.65    1.20
   2   9   8   10.20    1.25
   2  -9   8   10.43    1.36
   2  -9   8    5.98    0.87
   2   9   9    2.26    0.72
   2  -9   9    0.82    0.66
   2   9   9    2.84    0.77
   2  -9   9    1.57    0.55
   2   9  10   23.44    1.67
   2  -9  10   24.20    1.78
   2   9  11    0.47    0.43
   2  -9  11    0.99    0.49
   2   9  11    0.32    0.29
  -2 -10  13    3.69    0.55
  -2  10  13    2.73    0.57
   2  10 -13    3.32    0.61
   2 -10 -13    2.88    0.48
  -2  10  12   14.18    1.30
  -2 -10  12   14.58    1.26
   2 -10 -12   15.28    1.27
  -2 -10  11    3.74    0.79
   2 -10 -11    3.41    0.79
  -2  10  11    4.79    0.94
  -2 -10  10    6.40    1.08
  -2  10  10    5.68    1.05
   2 -10 -10    6.92    1.08
  -2 -10   9  147.16    4.73
   2 -10  -9  149.17    4.55
  -2 -10   8   20.39    1.76
   2 -10  -8   20.49    1.67
   2  10  -7   70.94    5.32
   2 -10  -7   68.85    5.36
   2 -10  -7   71.88    2.98
   2 -10  -6   13.88    2.36
   2  10  -6   13.08    2.32
   2  10  -6   12.67    2.18
   2  10  -5   13.21    2.33
   2  10  -5   14.88    2.28
   2 -10  -5   13.75    2.28
   2  10  -4  269.84    9.25
   2  10  -4  299.70    9.79
   2  10  -4  263.43    9.57
   2 -10  -4  288.85   10.11
   2 -10  -4  277.26    9.58
   2  10  -3   73.63    4.63
   2  10  -3   71.03    4.85
   2 -10  -3   83.33    4.48
   2 -10  -3   81.30    5.28
  -2  10   3   85.44    5.11
   2 -10  -3   89.24    5.26
   2  10  -2   56.76    4.23
  -2  10   2   62.04    4.10
   2 -10  -2   57.56    3.94
   2  10  -2   58.92    4.00
   2 -10  -2   59.81    4.54
   2 -10  -2   57.50    4.07
   2 -10  -1   66.88    4.88
   2 -10  -1   69.91    4.41
   2  10  -1   69.94    4.70
   2  10  -1   74.05    4.06
   2  10  -1   71.33    4.16
   2 -10  -1   68.04    4.24
   2 -10   0   33.83    3.19
   2  10   0   30.34    3.11
   2 -10   0   42.47    4.00
   2 -10   0   34.32    2.92
  -2  10  -1    2.98    1.10
   2 -10   1    2.62    0.87
   2 -10   1    2.40    1.32
   2  10   1    1.88    1.06
   2 -10   2    9.68    1.96
   2  10   2    7.98    1.83
  -2  10  -2   13.18    1.99
   2 -10   3  130.79    6.84
   2  10   3  133.74    6.98
   2 -10   4   79.36    5.56
   2  10   4   69.26    5.60
   2 -10   5    8.91    1.15
   2 -10   5    7.75    0.97
   2 -10   5   10.12    1.95
   2  10   5    7.92    0.97
   2 -10   5    7.28    0.94
   2 -10   6    7.09    0.92
   2 -10   6   11.04    1.33
   2 -10   6    9.28    1.10
   2  10   6   11.62    1.24
   2  10   7    4.90    0.90
   2 -10   7    5.99    1.04
   2 -10   7    3.50    0.69
   2 -10   8   15.89    1.61
   2  10   8   18.05    1.60
   2  10   8   19.00    1.67
   2 -10   9   46.80    2.55
   2  10   9   45.87    2.43
   2  10   9   47.09    2.41
   2 -10   9   41.19    1.97
   2  10  10    0.81    0.58
   2 -10  10    0.15    0.52
   2  10  11   -0.11    0.36
   2 -10  11   -0.17    0.39
   2  10  11   -0.35    0.27
   2 -11 -13    2.70    0.46
  -2  11  13    2.54    0.55
   2  11 -13    3.35    0.57
  -2 -11  12    1.71    0.52
  -2  11  12    1.87    0.65
   2 -11 -12    1.85    0.53
   2  11 -12    1.88    0.65
  -2 -11  11    5.47    0.92
   2 -11 -11    5.41    0.91
  -2  11  11    5.95    1.01
  -2  11  10   69.13    3.15
   2 -11 -10   70.44    3.14
  -2 -11  10   72.51    3.21
  -2 -11   9  106.64    4.00
   2 -11  -9  100.36    3.78
  -2 -11   8  324.71    6.93
   2 -11  -8  294.89    6.39
  -2 -11   7  125.47    4.20
   2 -11  -7  107.08    3.73
   2 -11  -6   20.41    2.94
   2  11  -6   17.08    2.78
   2  11  -6   16.16    2.55
   2 -11  -6   20.02    3.07
   2  11  -5    2.27    1.24
   2 -11  -5    2.06    1.18
   2  11  -5    4.70    1.54
   2 -11  -5    1.80    1.24
   2  11  -4    5.17    1.54
   2  11  -4    3.17    1.21
   2  11  -4    2.87    1.31
   2 -11  -4    7.69    1.74
  -2  11   4    3.24    1.35
   2 -11  -4    5.20    1.60
   2 -11  -3  103.30    5.86
   2 -11  -3  107.19    5.35
   2  11  -3   96.51    5.52
  -2  11   3  111.09    6.13
   2  11  -3  102.85    6.04
   2 -11  -3  103.76    6.21
   2 -11  -2   57.60    4.29
   2  11  -2   53.31    4.28
   2 -11  -2   60.24    4.23
   2  11  -2   56.38    4.09
   2 -11  -2   57.09    4.63
   2 -11  -1  100.64    5.55
   2  11  -1  102.42    5.24
   2  11  -1   93.05    5.66
   2 -11  -1  101.33    6.25
   2 -11  -1  100.83    5.39
   2 -11   0   49.05    3.61
   2 -11   0   48.98    4.01
   2  11   0   44.79    3.93
   2 -11   1  865.03   17.26
   2  11   1  876.90   17.58
   2 -11   2   36.30    3.64
   2  11   2   35.99    3.72
  -2  11  -2   39.28    3.51
   2 -11   3    0.34    0.59
   2  11   3    1.13    0.53
   2 -11   4    1.74    1.23
   2  11   4    2.84    1.29
  -2 -11  -5    0.58    0.36
   2 -11   5    0.10    0.35
   2 -11   5    0.29    0.51
   2 -11   5   -0.70    0.68
  -2 -11  -6    2.44    0.59
   2 -11   6    2.10    0.56
   2 -11   6    2.50    0.78
   2  11   6    2.53    0.72
   2 -11   6    1.30    0.50
   2 -11   7    6.79    1.14
   2 -11   7    5.64    0.85
   2  11   7    6.03    0.96
   2  11   8    3.93    0.87
   2 -11   8    4.37    0.91
   2  11   8    5.01    0.96
   2 -11   8    5.74    0.91
   2  11   9    2.44    0.80
   2 -11   9    2.18    0.77
   2  11   9    2.94    0.75
   2 -11  10   13.97    1.29
   2  11  10   12.87    1.19
   2  11  11    0.90    0.37
   2 -11  11    0.32    0.37
   2  11  11    1.38    0.37
  -2  12  13   14.57    1.00
   2  12 -13   13.49    0.94
  -2 -12  12    0.93    0.43
   2 -12 -12    0.17    0.40
  -2  12  12   -0.13    0.51
   2  12 -12   -0.02    0.46
  -2 -12  11    4.89    0.87
   2 -12 -11    5.45    0.94
  -2  12  11    5.44    0.93
   2  12 -11    6.52    1.01
  -2 -12  10    2.75    0.86
   2 -12 -10    3.64    0.88
  -2 -12   9    0.98    0.59
   2 -12  -9    0.21    0.50
  -2 -12   8  118.71    4.25
   2 -12  -8  109.23    3.95
  -2 -12   7   88.35    3.60
   2 -12  -7   83.32    3.35
   2  12  -6    0.41    0.74
   2 -12  -6    1.14    0.47
   2  12  -6    2.16    0.69
   2 -12  -6    1.59    1.12
   2 -12  -5   18.70    2.86
   2  12  -5   19.90    2.93
   2  12  -5   18.05    2.76
  -2  12   5   15.00    2.67
   2 -12  -5   19.24    2.97
   2 -12  -4   61.38    4.93
   2 -12  -4   63.11    5.18
   2  12  -4   65.29    5.01
  -2  12   4   66.17    5.22
   2  12  -4   57.65    4.84
   2  12  -4   62.34    4.82
  -2  12   3    1.51    1.28
   2 -12  -3    1.37    0.75
   2 -12  -3    3.78    1.40
   2  12  -3    3.78    1.30
   2 -12  -3    3.94    1.46
   2  12  -3    2.06    1.00
   2 -12  -2  192.65    8.07
   2  12  -2  180.59    7.64
   2 -12  -2  194.57    7.87
   2 -12  -2  188.64    8.87
   2  12  -2  175.68    8.09
   2  12  -1  171.47    7.98
   2 -12  -1  173.86    7.58
   2 -12  -1  185.37    8.81
   2  12  -1  181.62    7.39
   2 -12  -1  176.49    7.43
   2  12   0    4.02    1.41
   2 -12   0    3.88    1.11
   2 -12   0    5.56    1.56
   2  12   1   80.99    5.54
   2 -12   1   81.94    5.57
  -2  12  -1   92.51    5.71
   2  12   2   53.26    4.54
   2 -12   2   55.83    4.73
  -2  12  -2   64.19    4.65
   2 -12   3   16.25    2.62
   2  12   3   13.84    2.43
   2 -12   4   24.64    1.86
   2  12   4   24.37    1.72
   2  12   4   25.56    1.66
   2 -12   4   20.97    1.53
   2 -12   5    2.50    0.61
   2 -12   5    2.20    0.72
   2  12   5    2.99    0.69
  -2 -12  -5    3.45    0.74
   2 -12   5    2.61    0.67
   2  12   6    1.22    0.55
  -2 -12  -6    1.00    0.49
   2 -12   6    1.46    0.52
   2 -12   6    0.76    0.52
   2 -12   6    0.71    0.60
   2 -12   7   35.13    2.00
   2 -12   7   34.63    2.29
   2  12   7   38.07    2.22
   2 -12   8   10.76    1.32
   2  12   8   11.19    1.30
   2  12   8   12.04    1.33
   2 -12   8   15.61    1.38
   2  12   9    0.86    0.53
   2 -12   9    0.96    0.67
   2  12   9    2.30    0.71
   2  12  10    1.69    0.59
   2 -12  10    2.80    0.70
   2  12  11    5.28    0.62
   2 -12  11    4.15    0.61
  -2 -13  12    0.23    0.33
   2 -13 -12   -0.04    0.35
  -2  13  12   -0.04    0.43
   2  13 -12    0.75    0.47
  -2 -13  11    6.15    0.93
   2 -13 -11    6.28    0.96
  -2  13  11    5.87    0.95
   2  13 -11    5.44    0.90
   2  13 -10   63.71    2.93
  -2 -13  10   64.98    2.98
   2 -13 -10   66.66    3.03
  -2 -13   9   54.36    2.89
   2  13  -9   53.53    2.81
   2 -13  -9   52.28    2.76
   2  13  -8   15.48    1.62
  -2 -13   8   13.63    1.54
   2 -13  -8   15.29    1.54
   2  13  -7   17.18    1.67
  -2 -13   7   16.06    1.60
   2 -13  -7   14.74    1.48
  -2 -13   6    0.45    0.49
   2 -13  -6    0.85    0.50
   2  13  -6    2.11    0.73
   2 -13  -5   20.23    3.19
   2 -13  -5   18.91    2.94
   2  13  -5   17.77    2.94
  -2  13   5   19.68    3.23
   2  13  -5   22.17    3.17
   2  13  -4   -0.75    0.89
   2 -13  -4    0.40    1.02
   2  13  -4   -0.59    0.72
   2  13  -4    2.17    1.08
  -2  13   4    0.24    0.80
   2 -13  -4    0.52    0.81
   2 -13  -3   76.98    5.54
  -2  13   3   82.29    5.74
   2  13  -3   70.00    5.40
   2 -13  -3   79.66    6.10
   2  13  -3   75.73    5.36
   2 -13  -2    3.43    1.57
   2 -13  -2    4.68    1.45
   2 -13  -2    1.92    1.00
   2  13  -2    3.32    1.29
   2  13  -2    3.54    1.31
   2 -13  -1  103.05    6.13
   2  13  -1  104.24    6.45
   2  13  -1   92.41    5.56
   2 -13  -1  102.98    5.95
   2 -13   0   43.84    4.14
   2 -13   0   44.24    3.78
   2  13   0   42.85    4.14
   2 -13   1  263.57   10.24
   2  13   1  266.99   10.24
   2  13   2  150.40    7.93
   2 -13   2  141.16    7.80
  -2  13  -2  158.34    7.58
   2 -13   3    1.94    0.78
   2  13   3    1.38    1.01
   2  13   4   22.33    1.67
   2 -13   4   20.60    1.78
   2 -13   4   20.93    1.52
   2  13   4   21.57    1.57
   2  13   4   21.07    1.66
   2 -13   4   24.31    1.68
   2  13   4   21.97    1.59
   2 -13   5   58.84    3.03
   2 -13   5   55.56    2.53
   2  13   5   59.61    2.66
   2  13   5   57.19    2.76
   2 -13   5   54.33    2.44
  -2 -13  -5   63.32    2.85
  -2 -13  -6    2.75    0.67
   2 -13   6    2.20    0.63
   2 -13   6    1.60    0.63
   2  13   6    2.08    0.67
  -2 -13  -7    0.26    0.38
   2 -13   7   -0.70    0.64
   2  13   7   -0.01    0.52
   2  13   8   10.40    1.28
   2  13   8    9.66    1.16
   2 -13   8    7.48    1.14
   2  13   9    1.10    0.57
   2 -13   9    0.92    0.61
   2  13   9    0.71    0.55
   2  13  10   -0.30    0.47
   2 -13  10   -0.22    0.44
  -2 -14  12    1.07    0.38
   2 -14 -12    1.77    0.46
  -2  14  12    1.52    0.48
   2  14 -12    1.09    0.45
  -2  14  11   20.82    1.55
   2 -14 -11   20.80    1.56
   2  14 -11   21.40    1.55
  -2 -14  11   21.83    1.52
  -2 -14  10    2.15    0.71
   2 -14 -10    4.25    0.85
   2  14 -10    2.39    0.80
  -2 -14   9    2.98    0.84
   2 -14  -9    3.31    0.83
   2  14  -9    4.10    0.96
   2  14  -8   36.67    2.37
  -2 -14   8   39.38    2.51
   2 -14  -8   35.02    2.27
   2  14  -7   98.59    3.78
  -2 -14   7  107.97    4.06
   2 -14  -7   95.13    3.64
   2 -14  -6   18.75    1.60
   2  14  -6   21.12    1.80
  -2 -14   6   19.58    1.72
   2 -14  -5    9.27    1.09
  -2 -14   5    9.05    1.14
  -2  14   5    9.92    2.42
   2  14  -5    8.31    1.12
   2 -14  -4   45.17    4.56
  -2  14   4   47.44    4.81
   2  14  -4   47.97    4.65
   2  14  -4   41.28    4.24
   2 -14  -4   51.56    5.13
   2  14  -4   42.18    4.41
   2 -14  -3   32.45    3.74
   2  14  -3   35.51    3.85
   2  14  -3   30.15    3.67
   2 -14  -3   32.20    4.10
   2 -14  -2   30.82    3.55
   2 -14  -2   31.03    3.47
   2 -14  -2   36.12    4.33
   2  14  -2   29.07    3.41
   2  14  -2   31.39    3.70
   2 -14  -1    6.44    1.62
   2 -14  -1    6.41    1.72
   2  14  -1    4.45    1.35
   2  14  -1    3.52    1.32
   2 -14   0    3.40    1.29
   2 -14   0    3.53    1.41
  -2  14   0    2.40    1.20
   2  14   0    3.42    1.39
   2 -14   1   23.10    3.24
   2  14   1   22.07    3.08
  -2  14  -1   25.79    3.29
   2 -14   2   14.63    2.61
   2  14   2   13.54    2.47
   2  14   3  114.64    3.56
   2 -14   3  120.99    4.12
   2  14   3  120.04    3.53
   2  14   3  116.46    3.80
   2 -14   3  109.05    3.19
   2  14   3  124.00    7.50
   2  14   4   22.92    1.69
   2 -14   4   18.71    1.72
   2 -14   4   20.61    1.51
   2  14   4   22.35    1.62
   2  14   4   21.43    1.57
   2  14   4   19.93    1.63
  -2 -14  -5   46.51    2.48
   2 -14   5   42.24    2.61
   2 -14   5   43.66    2.22
   2  14   5   46.82    2.36
   2  14   5   44.72    2.52
   2 -14   5   47.86    2.21
  -2 -14  -6   20.89    1.67
   2 -14   6   15.15    1.60
   2 -14   6   16.81    1.44
   2  14   6   16.73    1.49
  -2 -14  -7   70.56    2.89
   2 -14   7   60.38    3.01
   2  14   7   65.60    2.83
   2 -14   7   65.47    2.43
   2  14   8    0.90    0.61
   2 -14   8   -0.48    0.69
   2  14   8    0.26    0.52
   2 -14   9   14.00    1.34
   2  14   9   14.47    1.27
   2  14  10    5.75    0.74
   2 -14  10    4.85    0.73
   2 -15 -12    1.73    0.42
  -2  15  12    1.41    0.44
   2  15 -12    1.57    0.42
  -2 -15  11    0.58    0.43
   2 -15 -11    0.23    0.41
  -2  15  11    0.20    0.44
   2  15 -11    0.15    0.45
  -2 -15  10    0.28    0.46
   2 -15 -10    1.43    0.59
   2  15 -10    0.91    0.63
   2  15  -9   45.17    2.52
  -2 -15   9   51.28    2.73
   2 -15  -9   46.15    2.53
   2  15  -8   69.31    3.17
  -2 -15   8   71.16    3.36
   2 -15  -8   64.55    3.04
  -2 -15   7   -0.05    0.59
   2 -15  -7   -0.42    0.63
  -2  15   7   -0.15    0.53
   2  15  -7    0.12    0.55
  -2 -15   6    3.94    0.87
   2 -15  -6    3.91    0.79
  -2  15   6    4.23    0.80
   2  15  -6    3.88    0.90
  -2 -15   5    6.06    1.03
  -2  15   5    6.38    0.96
   2 -15  -5    5.92    0.92
   2  15  -5    5.29    0.94
   2 -15  -4   22.46    1.75
   2 -15  -4   25.43    1.75
   2  15  -4   27.11    1.88
  -2 -15   4   24.52    1.80
   2 -15  -3   73.82    5.79
   2 -15  -3   88.91    6.85
   2  15  -3   77.65    5.99
   2  15  -3   68.68    5.51
   2 -15  -2    1.01    0.81
   2 -15  -2    1.04    1.04
   2  15  -2   -1.97    1.08
   2  15  -2    0.08    1.18
   2 -15  -1   21.16    2.99
   2  15  -1   20.10    3.09
   2 -15  -1   23.63    3.18
   2  15   0  190.82    9.16
   2 -15   0  195.49    9.19
  -2  15   0  203.65    9.56
   2 -15   1    9.81    2.27
   2  15   1    8.29    1.85
  -2  15  -1    9.33    2.02
   2  15   2    2.30    0.61
   2  15   2    2.19    0.62
   2  15   3  191.98    4.68
   2 -15   3  200.19    5.44
   2  15   3  192.33    4.97
   2  15   4    0.45    0.42
   2  15   4    0.67    0.49
   2 -15   4    0.91    0.43
   2 -15   4    0.36    0.56
   2  15   4    0.78    0.51
   2  15   4    0.80    0.44
  -2 -15  -5    0.89    0.58
   2 -15   5    0.73    0.42
   2 -15   5   -0.12    0.68
   2  15   5    0.83    0.68
   2  15   5    1.30    0.54
   2 -15   6   20.03    1.81
   2 -15   6   22.46    1.60
   2  15   6   21.39    1.64
  -2 -15  -6   23.21    1.75
  -2 -15  -7   22.87    1.65
   2 -15   7   19.06    1.73
   2  15   7   20.63    1.59
  -2 -15  -8    1.55    0.44
   2  15   8    1.34    0.53
   2 -15   8    0.79    0.62
   2  15   8    1.50    0.61
   2  15   9    0.36    0.48
   2 -15   9    0.31    0.48
   2 -15  10   11.50    0.98
   2  15  10   12.25    0.94
  -2  16  12    2.88    0.48
   2 -16 -12    3.01    0.46
   2 -16 -12    3.15    0.47
  -2 -16  11   -0.09    0.35
   2 -16 -11    0.50    0.40
  -2  16  11   -0.18    0.47
   2  16 -11    0.19    0.42
  -2 -16  10    0.20    0.47
   2 -16 -10    1.47    0.65
   2  16 -10    0.14    0.51
  -2 -16   9    0.16    0.57
   2 -16  -9    0.50    0.63
   2  16  -9    0.20    0.65
  -2  16   8   24.83    1.82
   2  16  -8   24.04    1.91
  -2 -16   8   26.63    2.03
   2 -16  -8   25.74    1.91
  -2 -16   7   -0.10    0.67
   2 -16  -7    0.06    0.54
  -2  16   7    0.37    0.52
   2  16  -7   -0.08    0.57
  -2  16   6   10.14    1.20
  -2 -16   6   10.16    1.32
   2  16  -6    9.36    1.27
   2 -16  -6   10.77    1.25
  -2 -16   5    2.13    0.71
   2 -16  -5    2.30    0.61
  -2  16   5    2.93    0.76
   2  16  -5    1.75    0.64
   2  16  -4   17.56    1.52
  -2  16   4   16.27    1.46
   2 -16  -4   16.38    1.43
   2  16  -4   16.50    1.52
  -2 -16   4   18.20    1.63
   2  16  -3   11.17    1.24
   2 -16  -3   11.25    1.25
   2 -16  -3   11.28    1.19
   2  16  -3    9.75    1.16
   2  16  -3   10.82    1.23
   2  16  -2    2.74    0.69
   2 -16  -2    2.79    0.67
   2 -16  -2    3.11    0.69
   2  16  -2    2.82    1.27
   2  16  -2    2.86    0.70
   2  16  -2    2.35    0.65
   2  16  -1  155.65    4.36
   2 -16  -1  149.07    4.36
   2 -16  -1  158.20    8.24
   2  16  -1  153.67    4.41
   2  16  -1  162.38    4.37
  -2  16   1  162.04    8.96
   2 -16  -1  154.85    8.12
   2  16   0    1.34    0.62
   2 -16   0    1.20    0.53
   2  16   0    1.38    0.57
   2  16   0    0.03    0.47
  -2  16   0    1.78    1.05
   2  16   1    7.17    0.97
   2 -16   1    7.82    1.07
   2 -16   1    6.86    0.89
   2  16   1    5.74    0.90
   2  16   2   79.75    3.07
   2 -16   2   88.64    3.56
   2  16   2   83.90    3.30
   2 -16   3    0.33    0.61
   2  16   3    0.61    0.51
   2  16   3    1.17    0.49
   2  16   4    0.01    0.41
  -2 -16  -4    0.54    0.40
   2  16   4    0.15    0.47
   2 -16   4    0.44    0.31
   2 -16   4    0.65    0.65
   2  16   4    0.37    0.60
   2 -16   5   38.24    2.50
   2 -16   5   40.02    2.12
   2  16   5   41.25    2.23
   2  16   5   38.76    2.37
  -2 -16  -5   41.42    2.34
  -2 -16  -6   70.14    2.96
   2  16   6   74.39    2.98
   2 -16   6   75.13    2.56
  -2 -16  -7    3.83    0.74
   2 -16   7    4.58    0.96
   2  16   7    3.29    0.71
  -2 -16  -8    1.46    0.47
   2  16   8    1.56    0.55
   2 -16   8    1.05    0.61
   2  16   8    1.27    0.58
   2  16   9    1.81    0.54
   2 -16   9    1.89    0.55
   2 -16  10   13.93    0.96
  -2  17  11   11.42    1.01
   2 -17 -11   11.40    0.98
   2  17 -11   11.86    0.86
   2  17 -11    9.82    0.90
  -2 -17  11   10.54    0.89
   2 -17 -11   11.24    0.97
   2  17 -10   13.28    1.20
  -2 -17  10   13.77    1.23
   2 -17 -10   14.90    1.29
   2  17  -9   14.41    1.41
  -2 -17   9   15.05    1.43
   2 -17  -9   15.30    1.43
  -2  17   8   81.22    3.15
   2  17  -8   79.87    3.25
  -2 -17   8   76.23    3.32
   2 -17  -8   77.98    3.19
  -2 -17   7   -0.16    0.63
   2 -17  -7   -0.61    0.66
  -2  17   7    0.30    0.51
   2  17  -7    0.15    0.56
  -2  17   6   84.66    3.34
  -2 -17   6   83.76    3.57
   2  17  -6   83.99    3.49
   2 -17  -6   79.18    3.22
  -2 -17   5    4.65    0.99
   2 -17  -5    4.92    0.86
  -2  17   5    3.71    0.82
   2 -17  -5    3.92    0.78
   2  17  -5    5.08    0.96
   2  17  -4   14.01    1.38
  -2  17   4   14.93    1.42
   2 -17  -4   12.40    1.28
   2  17  -4   12.29    1.36
  -2 -17   4   15.53    1.56
   2  17  -4   12.85    1.38
   2 -17  -3   15.29    1.48
   2 -17  -3   15.32    1.39
   2  17  -3   16.44    1.56
   2  17  -3   16.13    1.52
   2  17  -3   16.00    1.51
   2  17  -2   26.44    1.91
   2 -17  -2   25.64    1.90
   2 -17  -2   26.54    1.81
   2  17  -2   27.28    1.93
   2  17  -2   27.38    1.91
   2  17  -1   51.91    2.59
   2 -17  -1   50.90    2.63
   2 -17  -1   55.38    2.53
   2 -17  -1   55.42    2.40
   2  17  -1   56.42    2.73
   2  17  -1   55.75    2.66
   2  17   0   22.04    1.69
   2 -17   0   20.60    1.72
   2 -17   0   21.38    1.58
   2 -17   0   23.92    1.61
   2  17   0   22.47    1.76
   2  17   0   21.11    1.64
   2  17   1   33.48    2.04
   2 -17   1   34.78    2.23
   2  17   1   36.71    2.24
   2  17   2   97.63    3.44
   2 -17   2  104.18    3.92
   2  17   2  103.69    3.76
   2  17   3   10.03    1.18
   2 -17   3   12.93    1.47
   2  17   3   10.83    1.31
  -2 -17  -4    9.30    1.17
   2  17   4    9.09    1.15
   2 -17   4    9.00    1.27
   2  17   4   11.26    1.19
   2  17   4    8.73    1.18
  -2 -17  -5   -0.31    0.49
   2 -17   5    1.18    0.77
   2  17   5    0.11    0.43
  -2 -17  -6   24.47    1.75
   2 -17   6   19.84    1.77
   2  17   6   25.39    1.71
  -2 -17  -7   10.77    1.11
   2 -17   7   10.61    1.30
   2  17   7    9.30    1.06
  -2 -17  -8   -0.19    0.34
   2  17   8    0.27    0.46
   2 -17   8   -0.38    0.55
   2  17   9    3.73    0.61
   2 -17   9    3.63    0.66
  -2  18  11    8.47    0.81
   2 -18 -11    9.11    0.80
   2  18 -11    8.73    0.76
   2 -18 -11    9.38    0.83
  -2 -18  10    2.11    0.57
   2 -18 -10    2.41    0.61
   2 -18 -10    2.20    0.56
   2  18 -10    2.82    0.62
   2 -18  -9   13.72    1.31
   2  18  -9   14.72    1.35
  -2 -18   9   14.13    1.36
   2 -18  -9   14.12    1.31
  -2  18   8   85.45    3.17
   2 -18  -8   80.36    3.11
   2  18  -8   82.18    3.22
  -2 -18   8   80.38    3.27
   2 -18  -8   84.71    3.19
  -2 -18   7    5.20    1.01
   2 -18  -7    7.44    1.04
  -2  18   7    7.47    1.08
   2 -18  -7    6.72    0.98
   2  18  -7    7.68    1.17
  -2  18   6  112.94    3.86
   2 -18  -6  101.27    3.59
   2  18  -6  112.28    3.94
  -2 -18   6  109.00    4.06
   2 -18  -6  114.89    3.82
  -2  18   5  128.25    4.11
   2 -18  -5  113.46    3.78
   2  18  -5  129.43    4.25
  -2 -18   5  129.27    4.38
   2 -18  -5  127.95    4.00
   2  18  -4   58.38    2.70
  -2  18   4   55.15    2.73
   2 -18  -4   51.33    2.55
   2  18  -4   52.55    2.73
   2  18  -4   54.20    2.75
   2  18  -3   38.78    2.26
   2 -18  -3   36.32    2.31
   2 -18  -3   38.56    2.20
   2  18  -3   38.71    2.35
   2  18  -3   41.66    2.39
   2 -18  -2  300.99    6.54
   2 -18  -2  301.10    6.00
   2  18  -2  301.45    6.45
   2  18  -2  321.87    6.38
   2  18  -2  319.66    6.40
   2  18  -1  104.34    3.64
   2 -18  -1   97.96    3.71
   2 -18  -1  102.82    3.48
   2  18  -1  101.58    3.73
   2  18  -1   98.09    3.54
   2  18   0   -0.61    0.59
   2 -18   0   -0.22    0.63
   2 -18   0    0.99    0.44
   2 -18   0    0.12    0.33
   2  18   0    0.01    0.54
   2  18   1    0.51    0.57
   2 -18   1    1.13    0.61
   2 -18   1    0.53    0.36
   2  18   1    1.07    0.61
   2  18   2    2.30    0.69
   2 -18   2    2.70    0.84
   2  18   2    1.41    0.74
   2  18   3    5.32    0.94
   2 -18   3    5.11    1.01
   2  18   3    4.85    0.94
   2  18   4   87.93    3.37
   2 -18   4   77.68    3.48
   2  18   4   92.21    3.23
   2  18   4   79.08    3.32
  -2 -18  -4   77.18    3.17
  -2 -18  -5   14.96    1.42
   2 -18   5   15.58    1.58
   2  18   5   16.94    1.42
  -2 -18  -6   12.82    1.26
   2 -18   6   10.17    1.31
   2  18   6   11.65    1.14
  -2 -18  -7    8.17    0.96
   2  18   7    6.14    0.84
   2 -18   7    6.59    1.06
  -2 -18  -8    2.95    0.54
   2  18   8    4.11    0.68
   2 -18   8    3.34    0.76
   2 -18   9   26.82    1.39
   2  18   9   30.26    1.36
  -2 -19  10    1.39    0.46
   2 -19 -10    0.86    0.40
  -2  19  10    1.19    0.52
   2 -19 -10    1.12    0.40
   2  19 -10    0.96    0.40
   2  19 -10    0.98    0.42
   2 -19  -9   10.95    1.07
   2  19  -9   10.32    1.05
   2  19  -9    8.97    1.02
  -2 -19   9    9.68    1.08
   2 -19  -9   10.84    1.08
  -2 -19   8    1.28    0.52
   2 -19  -8    2.20    0.66
  -2  19   8    1.84    0.60
   2 -19  -8    2.07    0.65
   2  19  -8    1.52    0.60
  -2  19   7   19.15    1.58
   2 -19  -7   18.18    1.50
   2  19  -7   19.34    1.61
  -2 -19   7   18.35    1.64
   2 -19  -7   18.98    1.53
  -2 -19   6    2.15    0.71
   2 -19  -6    2.36    0.63
  -2  19   6    1.13    0.58
   2 -19  -6    1.53    0.52
   2  19  -6    2.42    0.85
   2  19  -6    1.60    0.78
  -2  19   5   45.33    2.48
   2 -19  -5   41.99    2.29
   2  19  -5   44.63    2.55
   2  19  -5   48.98    2.62
   2 -19  -5   48.13    2.42
   2  19  -4   45.06    2.34
  -2  19   4   45.19    2.47
   2 -19  -4   41.47    2.26
   2  19  -4   43.29    2.49
   2  19  -4   45.07    2.51
   2  19  -3  159.14    4.47
   2 -19  -3  154.40    4.72
   2 -19  -3  160.65    4.44
   2  19  -3  156.81    4.69
   2  19  -3  162.56    4.64
   2  19  -2  202.73    5.10
   2 -19  -2  192.09    5.25
   2 -19  -2  203.87    4.93
   2  19  -2  190.29    5.17
   2  19  -2  198.39    5.06
   2 -19  -1   20.47    1.77
   2  19  -1   20.52    1.67
   2 -19  -1   23.73    1.69
   2  19  -1   21.54    1.78
   2  19  -1   24.18    1.80
   2 -19   0   -0.08    0.56
   2  19   0    0.47    0.65
   2  19   0   -0.08    0.49
   2  19   1    0.16    0.49
   2 -19   1    0.18    0.62
   2 -19   1   -0.08    0.37
   2  19   1    0.51    0.62
   2  19   2    2.49    0.73
   2 -19   2    1.69    0.76
   2 -19   2    2.30    0.64
   2  19   2    1.38    0.74
   2  19   3   10.75    1.22
  -2 -19  -3    9.81    1.21
   2 -19   3    9.68    1.32
   2  19   3    8.88    1.19
  -2 -19  -4   57.03    2.72
   2  19   4   61.86    2.79
   2 -19   4   53.62    2.92
   2  19   4   57.56    2.83
  -2 -19  -5    2.45    0.70
   2 -19   5    2.13    0.82
   2  19   5    2.63    0.63
  -2 -19  -6    0.92    0.44
   2 -19   6    1.29    0.66
   2  19   6    0.76    0.37
  -2 -19  -7    6.80    0.84
   2 -19   7    5.74    0.91
  -2 -19  -8   -0.05    0.26
   2  19   8    0.60    0.41
   2 -19   8   -0.10    0.38
  -2  20  10   17.43    1.14
   2 -20 -10   17.81    1.07
   2  20 -10   16.71    0.99
   2  20 -10   16.52    0.99
   2 -20 -10   17.87    1.11
   2 -20  -9    0.37    0.38
   2 -20  -9    0.06    0.30
   2  20  -9    0.27    0.40
   2  20  -9    0.03    0.36
  -2  20   8   24.98    1.61
   2 -20  -8   23.28    1.54
   2  20  -8   23.21    1.61
   2  20  -8   22.47    1.56
  -2 -20   8   22.34    1.64
   2 -20  -8   23.80    1.56
  -2 -20   7    1.69    0.68
   2 -20  -7    1.36    0.53
  -2  20   7    1.84    0.60
   2 -20  -7    1.45    0.52
   2  20  -7    0.19    0.59
   2  20  -7    1.44    0.61
   2 -20  -6    4.61    0.80
  -2  20   6    4.15    0.83
   2 -20  -6    4.10    0.78
   2  20  -6    3.81    0.94
   2  20  -6    3.64    0.82
  -2  20   5   57.51    2.73
   2 -20  -5   53.92    2.52
   2  20  -5   54.59    2.79
   2  20  -5   54.45    2.72
   2  20  -4   96.14    3.29
  -2  20   4   94.32    3.53
   2 -20  -4   92.77    3.32
   2  20  -4   93.55    3.62
   2  20  -4  100.26    3.62
   2  20  -3   70.87    2.95
   2 -20  -3   63.19    3.05
  -2  20   3   66.45    3.00
   2 -20  -3   70.34    2.87
   2  20  -3   65.45    3.07
   2  20  -3   69.78    3.01
   2  20  -2    1.07    0.65
   2 -20  -2    0.42    0.55
   2 -20  -2    0.22    0.34
   2  20  -2   -0.04    0.61
   2  20  -2   -0.06    0.63
   2  20  -1   40.49    2.30
   2 -20  -1   39.57    2.42
   2  20  -1   41.52    2.41
   2  20   0   10.19    1.22
   2 -20   0    8.80    1.22
   2  20   0    9.55    1.27
   2  20   1   76.23    3.13
   2 -20   1   80.67    3.47
   2  20   1   79.11    3.29
   2 -20   2   59.89    3.00
   2 -20   2   67.60    2.78
   2  20   2   62.39    2.94
   2 -20   3   23.07    1.92
   2  20   3   21.78    1.78
   2 -20   3   23.29    1.67
  -2 -20  -3   22.46    1.76
  -2 -20  -4   16.79    1.51
   2 -20   4   17.12    1.70
   2  20   4   17.50    1.62
  -2 -20  -5   -0.10    0.45
   2 -20   5   -0.13    0.59
  -2 -20  -6    1.32    0.52
   2 -20   6    1.47    0.69
   2  20   6    1.44    0.47
  -2 -20  -7    2.59    0.54
   2 -20   7    1.99    0.60
  -2 -20  -8    4.07    0.52
   2  20   8    4.57    0.58
   2 -20   8    3.53    0.59
   2 -21  -9   22.37    1.24
   2  21  -9   21.34    1.26
   2  21  -9   20.01    1.18
   2 -21  -9   22.66    1.29
   2 -21  -8    5.60    0.75
   2 -21  -8    5.10    0.70
   2  21  -8    4.90    0.78
   2  21  -8    4.92    0.75
   2 -21  -7    0.58    0.39
  -2  21   7    0.48    0.45
   2 -21  -7    0.58    0.37
   2  21  -7    0.90    0.58
   2  21  -7    0.23    0.47
  -2  21   6   13.26    1.30
   2 -21  -6   13.64    1.22
   2  21  -6   14.41    1.42
   2  21  -6   12.38    1.27
   2 -21  -6   15.34    1.27
  -2  21   5   90.35    3.34
   2 -21  -5   85.31    3.05
   2  21  -5   88.99    3.44
   2  21  -5   91.79    3.35
  -2  21   4    9.60    1.22
   2 -21  -4    9.91    1.07
   2  21  -4    9.36    1.28
   2  21  -4   11.51    1.28
   2  21  -3   49.41    2.43
  -2  21   3   46.97    2.49
   2  21  -3   47.50    2.64
   2  21  -3   49.46    2.52
   2 -21  -2  134.39    4.38
   2  21  -2  133.78    4.29
   2  21  -2  146.93    4.25
   2  21  -2  142.51    4.17
   2  21  -1    6.78    1.01
   2 -21  -1    5.90    1.02
   2  21  -1    5.22    0.94
   2 -21   0   44.48    2.58
   2  21   0   42.81    2.43
   2  21   0   43.64    2.35
   2  21   1   24.53    1.81
   2 -21   1   24.28    1.95
   2  21   1   23.36    1.86
  -2 -21  -2    9.65    1.21
   2 -21   2    8.87    1.26
   2 -21   2    9.64    1.11
   2  21   2    7.42    1.17
  -2 -21  -3   15.67    1.47
   2 -21   3   15.59    1.63
   2 -21   3   18.04    1.42
   2  21   3   16.56    1.54
  -2 -21  -4    3.21    0.75
   2 -21   4    3.31    0.97
   2  21   4    2.64    0.82
   2 -21   4    2.13    0.57
  -2 -21  -5   -0.32    0.48
   2 -21   5   -0.19    0.62
   2 -21   5    0.00    0.34
  -2 -21  -6    7.30    0.87
   2 -21   6    6.34    0.94
   2 -21   6    6.63    0.79
  -2 -21  -7    4.93    0.64
   2  21   7    5.57    0.64
   2 -21   7    4.46    0.69
   2 -21   7    4.87    0.61
   2 -22  -9    1.02    0.31
   2  22  -9    0.99    0.36
   2 -22  -8    1.34    0.41
   2 -22  -8    1.45    0.39
   2  22  -8    1.30    0.52
   2  22  -8    1.32    0.42
  -2  22   7   11.71    1.09
   2 -22  -7   12.80    1.05
   2  22  -7   13.01    1.21
   2  22  -7   10.15    1.00
   2 -22  -7   11.44    1.01
  -2  22   6   32.65    1.87
   2 -22  -6   33.54    1.76
   2  22  -6   34.29    2.04
   2  22  -6   32.77    1.84
   2 -22  -6   35.42    1.79
  -2  22   5   40.15    2.18
   2 -22  -5   43.30    2.05
   2  22  -5   43.53    2.39
   2  22  -5   39.94    2.13
  -2  22   4   10.78    1.22
   2  22  -4    8.23    1.18
   2  22  -4   10.27    1.15
   2  22  -3   36.24    2.00
  -2  22   3   35.70    2.15
   2  22  -3   31.37    2.12
   2  22  -3   34.15    2.05
   2  22  -2   93.14    3.25
   2 -22  -2   89.48    3.55
   2  22  -2   81.67    3.34
   2  22  -1    0.07    0.51
   2 -22  -1   -0.59    0.69
   2  22  -1   -0.23    0.61
   2  22   0    1.44    0.69
   2 -22   0    1.11    0.61
   2  22   0    2.36    0.76
   2  22   1   84.57    3.23
  -2 -22  -1   78.93    3.16
   2 -22   1   82.76    3.45
   2  22   1   83.24    3.29
  -2 -22  -2   48.08    2.47
   2 -22   2   48.84    2.69
   2  22   2   51.50    2.58
  -2 -22  -3    0.07    0.52
   2 -22   3   -0.85    0.76
   2 -22   3    0.13    0.32
   2  22   3   -0.06    0.66
  -2 -22  -4   25.82    1.72
   2 -22   4   22.01    1.74
   2  22   4   24.75    1.72
   2 -22   4   25.04    1.52
  -2 -22  -5    0.40    0.40
   2 -22   5    0.47    0.51
   2 -22   5    0.25    0.29
  -2 -22  -6   -0.17    0.34
   2 -22   6   -0.07    0.49
   2 -22   6   -0.19    0.30
  -2 -22  -7   -0.19    0.28
   2 -22   7    0.26    0.34
   2 -23  -8    3.33    0.50
   2  23  -8    3.11    0.57
   2 -23  -7    0.57    0.35
  -2  23   7    0.62    0.38
   2  23  -7    0.49    0.47
   2  23  -7   -0.14    0.31
  -2  23   6    1.89    0.56
   2  23  -6    1.18    0.56
   2  23  -6    1.53    0.51
  -2  23   5  130.71    3.67
   2  23  -5  132.79    3.90
   2  23  -5  124.38    3.46
  -2  23   4    3.55    0.80
   2  23  -4    3.89    0.91
   2  23  -4    4.49    0.78
  -2  23   3   77.46    3.05
   2  23  -3   80.24    3.19
   2  23  -3   84.39    2.86
   2  23  -2    2.85    0.69
  -2  23   2    2.36    0.70
   2  23  -2    1.97    0.74
   2  23  -1    1.30    0.55
   2 -23  -1    1.09    0.64
   2  23  -1    0.71    0.61
   2  23   0   19.98    1.58
  -2 -23   0   15.94    1.43
   2 -23   0   17.64    1.63
   2  23   0   17.57    1.59
  -2 -23  -1   34.75    2.06
   2 -23   1   35.83    2.28
   2  23   1   34.98    2.11
  -2 -23  -2    7.88    1.03
   2 -23   2    8.57    1.19
   2  23   2    6.89    1.08
  -2 -23  -3   63.96    2.65
   2 -23   3   68.78    2.95
   2  23   3   60.64    2.59
  -2 -23  -4   -0.28    0.45
   2 -23   4    0.45    0.55
  -2 -23  -5    8.23    0.90
   2 -23   5    7.61    0.93
  -2 -23  -6    6.08    0.70
   2 -23   6    5.47    0.71
  -2  24   7    0.10    0.32
   2  24  -7    0.02    0.34
  -2  24   6    8.72    0.91
   2  24  -6   10.51    1.05
  -2  24   5  135.00    3.54
   2  24  -5  137.48    3.73
  -2  24   4   49.55    2.28
   2  24  -4   51.53    2.42
   2  24  -3   11.28    1.01
  -2  24   3   11.33    1.19
   2  24  -3   12.40    1.30
   2  24  -2    0.05    0.43
  -2  24   2   -0.38    0.62
   2  24  -2   -0.96    0.74
  -2 -24   1   11.54    1.14
   2 -24  -1    9.87    1.25
   2  24  -1    9.20    1.11
  -2 -24   0    3.21    0.69
   2 -24   0    2.53    0.71
   2  24   0    3.38    0.83
  -2 -24  -1    0.61    0.49
   2 -24   1    0.94    0.67
   2  24   1    0.99    0.69
  -2 -24  -2   31.90    1.86
   2 -24   2   33.92    2.07
   2  24   2   31.87    1.87
  -2 -24  -3    2.06    0.56
   2 -24   3    1.77    0.63
   2  24   3    2.45    0.71
  -2 -24  -4    2.08    0.56
   2 -24   4    1.62    0.56
  -2 -24  -5   12.91    0.99
   2 -24   5   11.54    1.01
  -2 -24  -6    0.12    0.23
   2 -24   6   -0.13    0.28
   2  25  -7    8.18    0.72
  -2  25   6   11.98    0.93
   2  25  -6   11.77    0.99
  -2  25   5    2.12    0.59
   2  25  -5    2.17    0.64
  -2  25   4   14.37    1.21
   2  25  -4   13.19    1.22
  -2  25   3   11.44    1.15
   2  25  -3   12.02    1.19
  -2  25   2    1.79    0.65
   2  25  -2    2.79    0.73
  -2 -25   1    1.32    0.42
  -2  25   1    0.00    0.62
   2  25  -1    0.31    0.52
  -2 -25   0    4.87    0.74
   2 -25   0    4.44    0.87
   2  25   0    3.97    0.82
   2 -25   1   44.94    2.27
   2  25   1   42.04    2.06
  -2 -25  -1   44.20    2.05
  -2 -25  -2   20.79    1.40
   2 -25   2   20.95    1.54
   2  25   2   19.56    1.39
  -2 -25  -3    6.79    0.81
   2 -25   3    7.20    0.93
   2  25   3    7.02    0.87
  -2 -25  -4    0.81    0.39
   2 -25   4    0.78    0.47
  -2 -25  -5    0.97    0.33
   2 -25   5    1.61    0.42
   2  26  -6    7.06    0.67
  -2  26   5    1.49    0.42
   2  26  -5    0.85    0.43
  -2  26   4   37.45    1.71
   2  26  -4   38.72    1.77
  -2  26   3    0.90    0.47
   2  26  -3    1.71    0.54
  -2  26   2    5.20    0.84
   2  26  -2    4.69    0.79
  -2  26   1   23.84    1.53
   2  26  -1   23.97    1.52
  -2 -26   0   11.19    0.95
  -2  26   0   11.03    1.10
   2  26   0   10.62    1.04
  -2 -26  -1    9.39    0.88
   2 -26   1    9.94    1.07
   2  26   1    7.78    0.90
  -2 -26  -2    6.95    0.77
   2 -26   2    5.61    0.83
   2  26   2    6.18    0.77
  -2 -26  -3    4.96    0.63
   2 -26   3    5.36    0.71
  -2 -26  -4   16.05    0.96
   2 -26   4   14.76    0.99
  -2  27   4    1.05    0.38
   2  27  -4    0.73    0.40
  -2  27   3    0.96    0.44
   2  27  -3    0.61    0.41
  -2  27   2    6.11    0.74
   2  27  -2    5.35    0.73
  -2  27   1   15.27    1.13
   2  27  -1   14.53    1.09
  -2  27   0    0.72    0.44
   2  27   0    0.80    0.43
  -2 -27  -1   11.79    0.84
  -2  27  -1   12.18    0.99
   2  27   1   12.67    0.99
  -2 -27  -2    0.81    0.26
  -2  27  -2    2.16    0.49
   2  28  -2    2.76    0.48
  -2  28   1   -0.14    0.33
   2  28  -1    0.26    0.30
  -2  28   0    4.74    0.58
   2  28   0    5.79    0.61
   3   0 -14    0.20    0.36
   3   0 -13   13.07    1.22
   3   0 -12   -0.23    0.51
   3   0 -11  147.61    3.96
   3   0 -11  138.99    4.55
   3   0 -10    0.20    0.41
   3   0 -10    0.05    0.53
   3   0  -9  777.51    9.65
   3   0  -8   -0.07    0.45
   3   0  -8    0.76    0.61
   3   0  -7    0.01    0.97
   3   0  -6    0.42    0.66
   3   0  -6   -0.03    0.72
   3   0  -5    2.46    1.17
   3   0  -5    3.32    1.23
   3   0  -4   -0.23    0.93
   3   0  -4   -0.88    0.96
   3   0  -3  469.83   11.21
   3   0  -3  488.54   11.61
   3   0  -2   -0.27    0.91
   3   0  -1    4.19    1.17
   3   0  -1    4.68    1.02
   3   0   0    0.64    0.74
   3   0   1    7.60    1.70
   3   0   2   -0.20    0.71
   3   0   2    0.88    0.99
   3   0   3    0.41    1.18
   3   0   4   -1.27    1.00
   3   0   5  203.65    4.78
   3   0   5  211.23    4.98
   3   0   6    0.84    0.67
   3   0   6   -0.26    0.50
   3   0   7   15.19    1.43
   3   0   8   -0.20    0.51
   3   0   9   23.41    1.72
   3   0   9   21.59    1.57
   3   0  10   -0.17    0.44
   3   0  10   -0.05    0.41
   3   1 -14    0.88    0.37
   3  -1 -14    1.20    0.42
   3   1 -13    1.91    0.58
   3  -1 -13    2.28    0.66
   3   1 -12    0.31    0.54
   3  -1 -12    0.34    0.57
   3   1 -11    1.80    0.57
   3  -1 -11    1.03    0.48
   3   1 -11    2.91    0.94
   3  -1 -11    2.99    0.93
   3   1 -10    5.54    1.03
   3  -1 -10    4.98    0.85
   3   1 -10    4.84    0.84
   3  -1 -10    4.98    0.97
   3   1  -9   27.16    2.06
   3  -1  -9   27.79    2.10
   3   1  -9   27.61    1.88
   3  -1  -9   28.80    1.88
   3   1  -8   39.96    2.38
   3  -1  -8   39.27    2.40
   3   1  -8   35.75    2.13
   3  -1  -8   40.87    2.21
   3  -1  -7   41.04    4.08
   3  -1  -7   46.90    3.98
   3   1  -7   47.95    4.34
   3   1  -6    6.02    1.54
   3  -1  -6    6.09    1.55
   3  -1  -6    6.95    1.71
   3   1  -5   26.41    2.99
   3  -1  -5   26.29    2.89
   3  -1  -5   27.13    3.00
   3   1  -4   38.63    3.44
   3  -1  -4   38.65    3.42
   3  -1  -4   41.07    3.53
   3   1  -3  113.49    5.56
   3  -1  -3  122.13    5.88
   3  -1  -3  114.56    5.53
   3   1  -2  388.56    9.69
   3  -1  -2  417.41   10.54
   3  -1  -2  388.39    9.56
   3  -1  -1   24.41    2.66
   3   1  -1   27.84    2.48
   3  -1  -1   23.64    2.21
   3   1   0   36.27    3.15
   3   1   0   39.01    2.73
   3  -1   0   39.60    3.34
   3  -1   1   31.15    3.14
   3   1   1   27.46    2.89
   3   1   2    0.57    0.71
   3   1   2    1.49    0.94
   3  -1   2    0.69    1.01
   3   1   3    1.29    0.79
   3  -1   3    0.54    0.73
   3  -1   4   51.30    5.00
   3   1   4   55.84    5.28
   3  -1   5    0.50    0.44
   3   1   5    0.48    0.54
   3   1   6    2.18    0.78
   3  -1   6    1.94    0.74
   3   1   6   -0.13    0.43
   3  -1   6    0.10    0.45
   3   1   6    0.39    0.54
   3  -1   7    7.25    1.05
   3   1   7    8.01    1.10
   3  -1   8    4.97    0.94
   3   1   8    5.95    0.93
   3  -1   8    6.10    0.93
   3  -1   9   23.62    1.74
   3   1   9   23.67    1.71
   3  -1   9   24.32    1.65
   3   1   9   22.29    1.59
   3  -1  10   -0.07    0.39
   3   1  10    0.78    0.51
   3   1  10    0.83    0.50
   3   2 -14   28.17    1.37
   3  -2 -14   30.41    1.43
   3   2 -13    8.45    0.92
   3   2 -13    8.66    1.00
   3  -2 -13    9.13    1.05
  -3   2  12    7.03    0.91
   3  -2 -12    7.37    1.07
   3   2 -12    7.45    1.10
   3  -2 -11    0.63    0.44
   3   2 -11    1.18    0.73
   3  -2 -11    0.47    0.63
   3   2 -10   15.78    1.37
   3   2 -10   15.94    1.60
   3  -2 -10   15.42    1.60
   3  -2 -10   16.33    1.45
   3   2  -9   14.00    1.34
   3  -2  -9   11.84    1.26
   3   2  -9   14.68    1.53
   3  -2  -9   12.83    1.45
   3  -2  -8  621.18    8.63
   3  -2  -8  625.47    9.39
   3  -2  -7    0.01    0.96
   3  -2  -7    0.96    0.77
   3   2  -7   -0.57    0.98
   3  -2  -6   18.11    2.62
   3   2  -6   18.24    2.58
   3  -2  -6   18.19    2.48
   3   2  -5  219.81    8.58
   3  -2  -5  219.77    8.26
   3  -2  -5  225.45    8.72
   3   2  -4  225.44    8.24
   3  -2  -4  224.96    8.16
   3  -2  -4  229.20    8.21
   3  -2  -3    0.34    0.74
   3   2  -3   -0.13    0.61
   3  -2  -3   -0.53    0.93
   3  -2  -2  274.11    8.55
   3   2  -2  276.05    8.24
   3  -2  -2  279.93    8.71
   3  -2  -2  262.23    7.74
   3  -2  -1    0.10    0.78
   3   2  -1    0.09    0.51
   3  -2  -1   -0.04    0.59
   3  -2  -1   -0.78    0.64
   3  -2   0    7.78    1.57
   3   2   0   10.83    1.83
   3   2   0   10.49    1.46
   3  -2   1  140.22    6.64
   3   2   1  145.91    6.48
   3  -2   2   18.01    2.77
   3   2   2   19.72    2.83
   3   2   2   19.86    2.53
   3   2   3   12.76    2.48
   3  -2   3   10.29    2.22
   3  -2   4  252.24   11.10
   3   2   4  276.44   11.58
   3   2   5   11.51    1.17
   3  -2   5   11.90    1.16
   3  -2   5   13.49    1.30
   3   2   5   14.01    1.25
   3  -2   5   11.19    1.21
   3   2   6   82.29    3.20
   3  -2   6   83.97    3.17
   3   2   6   89.52    3.15
   3  -2   6   84.11    3.26
   3   2   7    5.98    0.96
   3  -2   7    5.84    1.01
   3  -2   7    5.53    0.95
   3   2   7    6.48    0.97
   3  -2   8    5.59    0.97
   3  -2   8    5.24    0.92
   3   2   8    5.92    0.95
   3   2   9   -0.72    0.57
   3  -2   9   -0.14    0.50
   3  -2   9    0.85    0.56
   3  -2  10   66.81    2.54
   3   2  10   66.47    2.46
   3  -2  10   60.66    2.23
   3   2  10   65.42    2.37
   3   3 -13    6.85    0.85
   3   3 -13    8.40    0.96
   3  -3 -13    9.21    1.00
   3  -3 -12   11.47    1.05
  -3   3  12   11.05    1.11
   3   3 -12   12.71    1.32
   3  -3 -12   11.53    1.26
   3  -3 -11    6.13    0.93
   3  -3 -11    5.41    0.99
  -3   3  11    6.65    0.93
   3   3 -11    6.38    1.04
   3  -3 -10    0.12    0.42
   3   3 -10   -0.17    0.38
   3   3 -10   -0.12    0.52
   3  -3 -10    0.66    0.63
   3   3  -9   62.84    2.71
   3  -3  -9   61.61    2.78
   3   3  -9   67.13    3.11
   3  -3  -9   60.82    3.03
   3   3  -8  210.62    4.91
   3   3  -8  225.25    5.50
   3  -3  -8  224.81    5.64
   3  -3  -8  216.71    5.08
   3  -3  -7  162.30    7.54
   3   3  -7  164.21    8.13
   3  -3  -6   33.37    3.58
   3   3  -6   36.89    3.71
   3  -3  -6   32.98    3.32
   3  -3  -5  172.55    7.66
   3   3  -5  174.06    7.64
   3  -3  -5  174.39    7.43
   3  -3  -4   12.06    1.95
   3  -3  -4   10.95    1.88
   3   3  -4   10.32    1.92
   3  -3  -3  159.04    6.55
   3   3  -3  164.74    6.77
   3  -3  -3  171.80    6.99
   3  -3  -2  533.81   11.93
   3  -3  -2  527.39   11.18
   3   3  -2  527.86   11.48
   3  -3  -2  555.66   12.26
   3  -3  -1  139.81    5.44
   3   3  -1  148.64    5.84
   3  -3  -1  141.68    6.14
   3  -3  -1  145.33    6.35
   3  -3   0    9.35    1.78
   3   3   0    7.53    1.54
   3   3   0    9.75    1.44
   3  -3   0   10.57    1.67
   3  -3   1    5.65    1.55
   3   3   1    6.36    1.52
   3   3   2    8.64    1.75
   3  -3   2    6.51    1.73
   3   3   2    8.13    1.87
   3   3   3  362.44   12.55
   3  -3   3  337.45   12.20
   3  -3   4    5.85    1.81
   3   3   4    7.75    2.04
   3   3   5    0.21    0.38
   3  -3   5   -0.50    0.55
   3  -3   5    0.69    0.50
   3  -3   5    0.97    0.49
   3   3   5    0.64    0.44
   3   3   6   29.75    1.98
   3  -3   6   30.38    1.92
   3   3   6   32.60    2.01
   3  -3   6   32.94    2.13
   3   3   6   31.36    1.92
   3  -3   6   29.62    1.96
   3   3   7   27.37    1.88
   3  -3   7   27.69    2.01
   3   3   7   26.09    1.76
   3  -3   7   28.58    1.90
   3  -3   8    8.81    1.13
   3  -3   8    9.22    1.12
   3   3   8    9.98    1.21
   3  -3   9    8.10    1.07
   3  -3   9    7.65    0.99
   3   3   9    8.40    1.03
   3   3  10    4.07    0.68
   3  -3  10    3.68    0.74
   3   3  10    5.06    0.75
   3   4 -13    7.54    0.86
   3   4 -13    6.96    0.86
   3  -4 -13    6.97    0.86
   3  -4 -12    0.11    0.35
  -3   4  12    0.09    0.39
   3  -4 -12    0.28    0.50
   3   4 -12    0.03    0.44
  -3   4  11    5.98    0.87
   3   4 -11    8.00    1.15
   3  -4 -11    7.06    1.09
   3  -4 -11    7.03    1.00
   3   4 -10    9.20    1.10
   3   4 -10    9.36    1.23
   3  -4 -10    8.42    1.22
   3  -4 -10    9.93    1.16
   3   4  -9  130.85    3.91
   3   4  -9  132.03    4.31
   3  -4  -9  130.16    4.37
   3  -4  -9  128.46    4.03
   3   4  -8   29.74    1.89
   3   4  -8   30.51    2.06
   3  -4  -8   26.54    1.95
   3  -4  -8   32.10    1.99
   3   4  -7   39.14    4.01
   3  -4  -7   37.96    3.75
   3  -4  -6   12.65    2.11
   3   4  -6   13.64    2.31
   3   4  -5   34.30    3.46
   3  -4  -5   32.02    3.44
   3  -4  -5   30.17    3.18
   3   4  -4   32.79    3.23
   3  -4  -4   34.23    3.28
   3  -4  -4   30.97    3.17
   3  -4  -3   20.28    2.41
   3   4  -3   15.18    2.11
   3  -4  -3   15.37    2.22
   3  -4  -3   13.93    1.99
   3  -4  -2   68.04    4.36
   3   4  -2   63.65    4.05
   3  -4  -2   64.95    3.99
   3  -4  -2   68.65    4.41
   3  -4  -1    3.77    1.18
   3  -4  -1    5.15    1.28
   3  -4  -1    5.80    1.41
   3   4  -1    5.40    1.24
   3   4   0    2.74    0.76
   3  -4   0    4.00    1.29
   3   4   0    2.87    1.09
   3  -4   0    3.41    1.14
   3  -4   0    3.92    1.10
   3  -4   1   69.52    4.89
   3   4   1   69.75    4.43
   3   4   2   56.56    4.76
   3  -4   2   55.30    4.68
   3   4   2   53.15    4.05
   3   4   3   32.87    3.82
   3  -4   3   31.71    3.76
   3  -4   4    2.94    1.32
   3   4   4    6.74    1.95
   3   4   5    7.11    0.99
   3  -4   5    5.12    0.89
   3  -4   5    3.96    0.70
   3  -4   5    6.87    0.95
   3  -4   5    6.40    0.96
   3   4   5    5.36    0.88
   3   4   6   50.11    2.52
   3  -4   6   53.77    2.74
   3   4   6   46.51    2.38
   3  -4   6   48.92    2.52
   3   4   7    0.23    0.51
   3  -4   7    0.41    0.45
   3  -4   7    0.57    0.51
   3   4   7    0.81    0.46
   3  -4   8   11.52    1.33
   3   4   8   13.14    1.31
   3   4   8   11.94    1.16
   3  -4   8   13.02    1.31
   3   4   8   12.88    1.32
   3  -4   9   23.18    1.70
   3  -4   9   20.49    1.48
   3   4   9   22.47    1.59
   3  -4  10   20.90    1.45
   3   4  10   22.13    1.39
   3  -4  10   17.47    1.18
   3   4  10   20.45    1.34
   3   5 -13    3.78    0.66
   3   5 -13    5.29    0.74
   3  -5 -13    4.76    0.70
  -3   5  12   10.56    1.08
   3  -5 -12   10.29    1.08
   3   5 -12   10.83    1.12
   3  -5 -12   10.45    1.14
   3  -5 -11    0.23    0.44
  -3   5  11    0.62    0.44
   3   5 -11    0.04    0.45
   3  -5 -11    0.00    0.47
   3   5 -10    0.50    0.54
   3  -5 -10    0.88    0.58
   3   5 -10    1.19    0.50
   3  -5 -10    0.09    0.47
   3  -5  -9  139.15    4.24
   3   5  -9  142.79    4.10
   3   5  -9  148.93    4.53
   3  -5  -9  140.91    4.52
   3  -5  -8    3.81    0.78
   3   5  -8    2.88    0.69
   3   5  -8    3.78    0.80
   3  -5  -8    3.90    0.83
   3   5  -7   56.27    4.84
   3  -5  -7   56.70    4.66
   3  -5  -7   63.66    2.76
   3  -5  -6    8.90    1.84
   3   5  -6   10.04    2.10
   3  -5  -5  184.07    7.35
   3   5  -5  185.85    8.00
   3  -5  -5  181.05    7.76
   3  -5  -4    7.74    1.55
   3   5  -4    9.06    1.76
   3  -5  -4   10.97    2.00
   3  -5  -3  151.79    6.46
   3   5  -3  147.46    6.52
   3  -5  -3  161.14    6.94
   3   5  -2   91.67    4.97
   3  -5  -2   91.80    5.14
   3  -5  -2   86.54    4.97
   3  -5  -1  233.39    8.45
   3  -5  -1  214.13    7.69
   3  -5  -1  214.78    8.03
   3   5  -1  210.91    7.26
   3   5   0  125.95    5.94
   3  -5   0  133.20    5.97
   3  -5   0  135.72    6.53
   3  -5   0  123.51    6.34
   3   5   0  128.18    5.45
   3  -5   1  410.72   11.39
   3   5   1  419.80   10.76
   3  -5   2   24.76    2.98
   3   5   2   20.69    2.79
   3  -5   3  401.76   12.15
   3  -5   3  400.08   13.07
   3   5   3  418.84   13.05
   3   5   3  406.38   13.17
   3   5   4  104.68    3.33
   3  -5   4  114.13    7.37
   3  -5   4  112.60    3.58
   3  -5   4  107.56    3.53
   3   5   4  113.01    7.27
   3   5   5   38.31    2.13
   3  -5   5   40.82    2.33
   3  -5   5   39.01    2.24
   3   5   5   36.05    2.09
   3  -5   5   37.60    2.18
   3  -5   6   31.40    2.13
   3   5   6   27.17    1.86
   3  -5   6   29.20    1.97
   3   5   7    7.85    1.07
   3  -5   7    7.92    1.15
   3   5   7    8.38    1.10
   3  -5   7    9.31    1.12
   3   5   8    2.45    0.64
   3  -5   8    1.66    0.63
   3   5   8    2.93    0.68
   3  -5   8    0.43    0.74
   3   5   8    3.32    0.81
   3   5   9    5.93    0.81
   3  -5   9    5.47    0.96
   3   5   9    4.34    0.81
   3  -5  10    0.46    0.44
   3   5  10    2.37    0.53
   3   5  10    1.62    0.53
  -3   6  13    1.33    0.43
   3   6 -13    1.13    0.43
   3   6 -13    1.80    0.45
   3  -6 -13    1.96    0.50
   3  -6 -12    3.14    0.67
  -3   6  12    2.75    0.63
   3   6 -12    2.59    0.67
   3   6 -12    2.59    0.63
   3  -6 -12    2.81    0.63
   3  -6 -11    0.04    0.41
  -3   6  11    1.00    0.53
   3   6 -11    0.27    0.39
   3  -6 -11    0.72    0.60
   3   6 -10  139.34    4.28
   3  -6 -10  128.64    4.21
   3  -6 -10  130.43    4.13
   3   6  -9   22.13    1.64
   3   6  -9   20.49    1.69
   3  -6  -9   18.89    1.66
   3  -6  -9   17.88    1.57
   3  -6  -8    0.26    0.47
   3   6  -8    0.16    0.49
   3   6  -8    0.05    0.38
   3  -6  -8    0.10    0.40
   3   6  -7  329.40    6.10
   3   6  -7  342.16    6.37
   3  -6  -7  336.00    6.47
   3  -6  -7  326.17    6.27
   3   6  -6   16.10    2.57
   3  -6  -6   16.20    2.55
   3  -6  -5   14.35    2.08
   3   6  -5   13.24    2.24
   3  -6  -5   12.40    2.18
   3   6  -4    7.52    1.64
   3  -6  -4    8.71    1.67
   3  -6  -4    8.48    1.74
   3   6  -3   15.19    2.18
   3  -6  -3   16.52    2.34
   3  -6  -3   15.37    2.16
   3  -6  -2   60.26    4.22
   3   6  -2   57.27    4.03
   3  -6  -2   61.94    4.29
   3  -6  -1    0.15    0.66
   3  -6  -1    0.52    0.74
   3  -6  -1    0.89    0.93
   3   6  -1   -0.12    0.69
   3   6  -1    0.02    0.57
   3  -6   0   11.41    2.08
   3  -6   0   11.94    1.83
   3  -6   0   11.15    1.94
   3   6   0   11.29    1.72
   3  -6   0   15.38    2.33
   3  -6   1   68.06    4.75
   3   6   1   69.45    4.86
   3   6   1   67.87    4.35
   3  -6   2   18.03    2.55
   3   6   2   19.40    2.78
   3  -6   3    4.31    1.51
   3   6   3    3.81    1.48
   3   6   3    4.41    1.43
   3  -6   3    3.80    1.40
   3   6   4   18.19    1.43
   3  -6   4   19.27    1.53
   3  -6   4   18.89    2.77
   3  -6   4   16.40    2.78
   3   6   4   15.88    1.38
   3  -6   4   17.59    1.48
   3   6   4   17.20    2.89
   3   6   5   59.66    2.64
   3  -6   5   66.61    3.04
   3  -6   5   69.14    2.95
   3   6   5   60.53    2.72
   3  -6   5   63.10    2.84
   3  -6   6   18.76    1.68
   3   6   6   18.52    1.55
   3  -6   6   18.84    1.58
   3  -6   7   18.50    1.67
   3   6   7   18.56    1.59
   3   6   7   15.91    1.42
   3  -6   7   18.10    1.53
   3   6   8    1.44    0.63
   3  -6   8    1.11    0.60
   3   6   8    1.28    0.54
   3   6   9    0.87    0.53
   3  -6   9    0.92    0.51
   3   6   9    1.84    0.57
   3  -6  10   27.15    1.58
   3   6  10   25.91    1.41
   3  -6  10   23.88    1.26
   3   6  10   27.01    1.48
   3  -7 -13    0.25    0.26
  -3   7  13    0.08    0.31
   3   7 -13    0.39    0.29
   3   7 -13    0.67    0.42
   3  -7 -12    2.17    0.61
  -3   7  12    2.86    0.66
   3   7 -12    1.85    0.60
   3   7 -12    2.44    0.58
   3  -7 -12    1.43    0.44
  -3   7  11   36.14    2.06
   3   7 -11   33.62    1.98
   3  -7 -11   36.02    2.07
   3  -7 -11   36.04    2.11
   3  -7 -10    1.16    0.69
   3  -7 -10    2.01    0.66
  -3   7  10    2.21    0.65
   3   7 -10    1.28    0.52
   3   7  -9   33.19    2.02
   3   7  -9   35.40    2.17
   3  -7  -9   32.84    2.12
   3  -7  -9   30.91    2.08
   3   7  -8  117.65    3.76
   3   7  -8  119.48    3.91
   3  -7  -8  113.63    3.86
   3   7  -7  308.85    6.00
   3   7  -7  315.87    6.10
   3  -7  -7  315.25    6.18
   3  -7  -7  311.87    6.23
   3   7  -6   37.05    3.88
   3  -7  -6   40.90    3.96
   3   7  -5    2.49    1.16
   3  -7  -5    0.08    0.72
   3  -7  -4    6.61    1.50
   3  -7  -4    7.30    1.70
   3   7  -4    5.76    1.44
   3  -7  -3    9.24    1.74
   3  -7  -3   11.27    2.01
   3   7  -3    7.51    1.67
   3  -7  -2   24.79    2.78
   3  -7  -2   25.29    3.06
   3   7  -2   18.62    2.42
   3  -7  -2   21.98    2.71
   3  -7  -1   96.34    5.53
   3  -7  -1   99.38    5.41
   3   7  -1  101.34    5.22
   3   7  -1   98.15    5.27
   3  -7  -1  104.46    6.25
   3  -7  -1  101.55    5.78
   3  -7   0   63.58    4.93
   3  -7   0   57.96    4.39
   3  -7   0   57.07    4.01
   3   7   0   59.90    4.07
   3  -7   1    1.68    1.00
   3   7   1    2.35    0.96
   3  -7   2  249.10    9.52
   3   7   2  248.18   10.02
   3  -7   3   15.48    2.56
   3   7   3   12.31    2.31
   3   7   3   14.29    2.48
   3  -7   3   12.74    2.40
   3   7   4    7.30    0.95
   3  -7   4    6.43    0.95
   3  -7   4    5.86    0.93
   3   7   4    6.25    0.94
   3  -7   4    7.83    1.01
   3   7   5    3.09    0.83
   3  -7   5    2.68    0.74
   3  -7   5    2.06    0.67
   3  -7   5    2.06    0.67
   3   7   5    1.75    0.64
   3  -7   6    1.06    0.56
   3  -7   6   -0.42    0.76
   3   7   6    0.56    0.52
   3   7   7    4.00    0.87
   3  -7   7    4.52    0.93
   3   7   7    3.33    0.75
   3   7   8    1.32    0.59
   3  -7   8    1.32    0.62
   3   7   8    1.52    0.53
   3  -7   8   -0.18    0.68
   3   7   9    0.11    0.47
   3  -7   9    0.24    0.47
   3   7   9    0.20    0.39
   3  -7  10    1.20    0.45
   3   7  10   -0.09    0.37
  -3   8  13   14.73    1.00
   3  -8 -13   16.73    1.10
   3   8 -13   16.65    1.13
   3  -8 -13   15.39    0.97
  -3   8  12   11.08    1.09
   3   8 -12   10.24    1.12
   3   8 -12   10.45    0.97
   3  -8 -12   13.15    1.10
   3  -8 -12   10.14    1.07
   3  -8 -11    4.05    0.85
  -3   8  11    3.69    0.71
   3   8 -11    5.61    0.95
   3   8 -11    4.34    0.75
   3  -8 -11    4.09    0.73
  -3   8  10   15.14    1.42
   3   8 -10   16.47    1.43
   3  -8 -10   14.08    1.35
   3  -8 -10   12.68    1.38
   3   8  -9   12.25    1.29
   3   8  -9    8.81    1.12
   3  -8  -9   10.00    1.20
   3  -8  -9    8.81    1.20
   3   8  -8  146.91    4.23
   3   8  -8  159.55    4.45
   3  -8  -8  154.70    4.41
   3  -8  -8  140.59    4.32
   3   8  -7   17.14    1.49
   3   8  -7   16.79    1.60
   3   8  -7   18.23    1.49
   3  -8  -7   18.30    1.50
   3  -8  -7   15.95    1.47
   3   8  -6  149.96    7.93
   3  -8  -6  144.50    7.64
   3  -8  -5    0.77    0.93
   3   8  -5    0.29    0.84
   3  -8  -4  156.01    7.54
   3   8  -4  154.23    7.46
   3  -8  -4  158.02    6.97
   3   8  -3   13.29    2.15
   3  -8  -3   18.08    2.57
   3  -8  -3   17.86    2.75
   3  -8  -3   15.26    2.27
   3  -8  -2    4.93    1.47
   3  -8  -2    7.37    1.63
   3   8  -2    6.74    1.48
   3   8  -2    7.55    1.77
   3  -8  -2    6.00    1.53
   3  -8  -1    2.40    1.10
   3  -8  -1    3.09    1.14
   3  -8  -1    3.04    1.11
   3   8  -1    4.01    1.30
   3   8  -1    3.49    1.08
   3  -8  -1    2.47    0.96
   3  -8   0   33.34    3.48
   3   8   0   42.16    3.76
   3  -8   0   41.09    4.15
   3  -8   0   36.69    3.34
   3   8   0   37.32    3.34
   3  -8   1  249.63    9.51
   3   8   1  247.03    9.56
   3  -8   2   11.56    2.17
   3   8   2   14.55    2.53
   3  -8   3   98.92    6.30
   3   8   3   98.95    6.85
   3   8   4   16.93    1.45
   3  -8   4   19.50    1.64
   3  -8   4   17.06    1.49
   3   8   4   15.15    1.40
   3  -8   4   13.77    1.36
   3  -8   5   20.97    1.77
   3  -8   5   19.28    1.62
   3   8   5   19.21    1.60
   3  -8   5   17.50    1.50
   3  -8   6    7.38    1.04
   3  -8   6    7.45    1.13
   3   8   6    6.23    0.97
   3  -8   6    4.88    0.88
   3  -8   7   35.35    2.27
   3   8   7   38.89    2.26
   3   8   7   37.38    2.19
   3  -8   7   34.32    2.02
   3  -8   8    8.76    1.15
   3   8   8    9.32    1.09
   3   8   8    9.16    1.09
   3  -8   8    5.66    0.87
   3  -8   9   23.73    1.65
   3   8   9   25.36    1.56
   3  -8   9   23.20    1.41
   3   8   9   24.76    1.59
   3  -8  10    0.95    0.42
   3   8  10    1.11    0.40
   3  -9 -13    4.01    0.56
   3   9 -13    4.59    0.63
   3  -9 -12    1.54    0.54
  -3   9  12    1.91    0.54
   3   9 -12    1.56    0.58
   3  -9 -11    8.09    1.05
  -3   9  11    7.47    0.99
   3   9 -11    7.37    1.05
   3   9 -11    8.09    0.91
   3  -9 -11    8.82    0.97
   3  -9 -10    1.74    0.63
  -3   9  10    2.18    0.67
   3   9 -10    1.78    0.71
   3   9 -10    1.95    0.53
   3  -9 -10    1.42    0.51
   3  -9  -9    7.01    1.09
   3   9  -9    7.19    1.17
   3  -9  -9    7.13    0.97
   3   9  -8    9.31    1.16
   3   9  -8    8.33    1.23
   3  -9  -8    8.90    1.19
   3   9  -7   85.56    3.26
   3   9  -7   74.80    3.24
   3  -9  -7   81.24    3.24
   3   9  -6   49.59    2.47
   3   9  -6   45.48    2.48
   3  -9  -6   46.13    2.36
   3  -9  -5   10.84    2.24
   3   9  -5    8.96    2.04
   3  -9  -4   74.11    5.41
   3   9  -4   69.84    5.13
   3  -9  -3  191.87    8.34
   3  -9  -3  190.30    8.97
   3   9  -3  188.31    8.29
   3  -9  -3  193.78    7.93
   3  -9  -2  120.36    6.59
   3   9  -2  115.53    6.33
   3  -9  -2  120.75    6.43
   3   9  -2  109.94    6.21
   3  -9  -2  112.58    6.91
   3  -9  -2  114.22    6.27
   3  -9  -1   26.08    3.10
   3  -9  -1   22.22    2.66
   3   9  -1   29.90    3.14
   3   9  -1   23.34    2.85
   3  -9  -1   23.53    3.34
   3  -9   0   43.83    4.04
   3   9   0   45.38    3.98
   3  -9   0   47.38    3.83
   3   9   0   40.97    3.63
   3  -9   0   45.39    4.53
   3  -9   1   80.45    5.57
   3   9   1   76.96    5.47
   3  -9   2  137.17    7.47
   3   9   2  150.66    8.12
   3   9   3  211.48    4.71
   3  -9   3  204.27    4.87
   3   9   3  209.29    4.87
   3   9   3  207.35    4.90
   3  -9   3  200.12    4.95
   3  -9   4   -0.33    0.45
   3  -9   4   -0.39    0.59
   3  -9   4   -0.72    0.80
   3   9   4    0.39    0.46
   3  -9   5    6.26    0.97
   3  -9   5    6.06    1.00
   3  -9   5    3.75    0.80
   3   9   5    5.67    0.90
   3  -9   6    4.97    0.94
   3  -9   6    5.09    0.96
   3  -9   6    4.14    0.78
   3   9   6    6.22    1.01
   3   9   7    0.38    0.48
   3  -9   7   -0.43    0.65
   3   9   7   -0.53    0.55
   3   9   8    8.03    0.98
   3  -9   8    6.29    1.01
   3   9   8    6.86    0.96
   3  -9   8    6.38    0.90
   3   9   9    7.13    0.87
   3  -9   9    8.20    0.91
   3   9   9    6.02    0.86
   3  -9  10    0.41    0.35
   3   9  10    0.24    0.33
   3  10 -13    0.72    0.36
  -3  10  12   16.79    1.24
   3  10 -12   16.57    1.30
   3 -10 -12   16.09    1.28
   3 -10 -11    6.86    1.00
  -3  10  11    7.16    0.97
   3  10 -11    5.09    0.90
   3 -10 -10    4.81    0.94
  -3  10  10    6.61    0.97
   3  10 -10    4.63    0.94
   3 -10  -9   -0.07    0.56
  -3  10   9   -0.15    0.49
   3  10  -9    0.19    0.63
   3  10  -8  210.26    5.55
   3 -10  -8  218.83    5.48
   3 -10  -7    0.92    0.55
   3  10  -7    0.76    0.54
   3  10  -7    0.49    0.59
   3  10  -6  323.11    6.37
   3  10  -6  312.40    6.47
   3 -10  -6  320.68    6.29
   3 -10  -5    0.80    0.85
   3  10  -5    0.67    0.94
   3 -10  -5    0.09    0.98
   3 -10  -4   69.14    5.32
   3 -10  -4   70.39    5.67
   3  10  -4   59.04    4.91
   3 -10  -3   44.85    4.21
   3  10  -3   42.80    4.12
   3 -10  -3   47.57    4.66
   3 -10  -2    5.38    1.54
   3 -10  -2    3.94    1.26
   3 -10  -2    4.88    1.52
   3  10  -2    6.65    1.72
   3  10  -2    3.29    1.22
   3 -10  -1   31.25    3.45
   3  10  -1   35.61    3.65
   3 -10  -1   36.35    3.58
   3 -10  -1   29.08    3.78
   3  10  -1   28.33    3.25
   3 -10   0    0.26    0.74
   3  10   0   -1.17    0.85
   3 -10   1   75.41    5.63
   3  10   1   77.18    5.56
   3 -10   2   57.90    5.01
   3  10   2   53.94    5.00
   3 -10   3   26.87    1.85
   3  10   3   33.19    1.92
   3 -10   3   30.71    2.04
   3 -10   3   30.36    1.93
   3  10   3   29.31    1.87
   3  10   3   32.47    1.98
   3 -10   4   33.85    2.19
   3 -10   4   33.37    2.06
   3  10   4   31.59    2.01
   3 -10   4   28.55    1.91
   3 -10   5   32.03    2.23
   3 -10   5   28.68    1.96
   3  10   5   30.91    2.01
   3 -10   5   30.40    1.96
   3 -10   6    4.19    0.83
   3 -10   6    4.35    0.88
   3 -10   6    2.87    0.74
   3  10   6    3.68    0.81
   3 -10   7   18.63    1.65
   3  10   7   18.54    1.58
   3 -10   7   16.68    1.39
   3  10   8    7.09    0.93
   3  10   8    8.07    1.04
   3 -10   8    6.63    1.02
   3 -10   9    2.67    0.64
   3  10   9    3.39    0.65
   3  10   9    2.99    0.68
   3 -10  10   22.79    1.24
   3  10  10   21.16    1.15
  -3  11  12    4.46    0.69
   3 -11 -12    5.62    0.78
   3  11 -12    4.65    0.73
   3 -11 -12    6.71    0.84
   3 -11 -11    2.50    0.65
  -3  11  11    1.29    0.53
   3  11 -11    1.12    0.58
   3 -11 -10   -0.03    0.56
  -3  11  10   -0.32    0.53
   3  11 -10   -0.10    0.62
   3  11  -9  173.89    4.97
   3 -11  -9  173.44    4.95
   3 -11  -8    2.87    0.75
   3  11  -8    3.10    0.75
   3  11  -8    3.27    0.92
   3  11  -7  304.27    6.22
   3 -11  -7  293.24    6.28
   3  11  -6   30.53    2.03
   3  11  -6   25.85    1.96
   3 -11  -6   28.55    1.93
   3  11  -5   25.51    1.83
   3 -11  -5   27.03    1.91
   3  11  -5   23.95    1.81
   3 -11  -5   27.35    1.80
   3 -11  -4  149.57    7.98
   3 -11  -4  153.77    8.67
   3  11  -4  141.72    7.87
   3  11  -3    1.48    0.71
   3  11  -3    0.36    0.68
   3 -11  -3    0.16    0.72
   3 -11  -2   20.59    2.91
   3  11  -2   25.26    3.24
   3  11  -2   21.40    2.94
   3 -11  -2   21.97    3.30
   3 -11  -2   21.55    2.87
   3 -11  -1    9.34    1.92
   3 -11  -1   11.08    2.16
   3  11  -1   13.40    2.38
   3 -11  -1   10.85    2.43
   3  11  -1    8.80    2.00
   3 -11   0  118.43    7.03
   3  11   0  113.22    6.65
   3 -11   1   10.02    2.23
   3  11   1    5.20    1.61
   3  11   2   54.77    2.48
   3 -11   2   54.75    2.65
   3  11   2   53.83    2.50
   3  11   2   55.06    2.49
   3 -11   2   46.59    2.33
   3  11   3    1.95    0.64
   3 -11   3    2.35    0.70
   3 -11   3    1.31    0.65
   3  11   3    2.45    0.67
   3 -11   3    0.68    0.53
   3 -11   4   -0.02    0.49
   3 -11   4    0.03    0.65
   3 -11   4   -0.10    0.59
   3  11   4    0.42    0.47
   3 -11   5    1.18    0.53
   3 -11   5    1.87    0.74
   3  11   5    1.67    0.61
   3 -11   6    0.84    0.51
   3 -11   6    0.26    0.60
   3 -11   6    0.89    0.66
   3  11   6    0.85    0.57
   3 -11   7    1.75    0.63
   3  11   7    1.62    0.65
   3  11   8    6.74    0.88
   3 -11   8    5.52    0.91
   3  11   8    6.81    0.96
   3 -11   9   11.52    1.07
   3  11   9   13.96    1.12
   3  11   9   13.74    1.12
   3 -12 -12    0.77    0.44
  -3  12  12   -0.06    0.30
   3 -12 -12    0.22    0.32
   3  12 -12   -0.11    0.37
   3 -12 -11    0.15    0.44
  -3  12  11   -0.63    0.57
   3  12 -11    0.08    0.53
   3 -12 -10    4.23    0.84
  -3  12  10    3.71    0.76
   3  12 -10    3.78    0.90
   3 -12  -9    8.89    1.17
   3  12  -9    8.38    1.20
   3  12  -8   14.48    1.41
   3  12  -8   11.24    1.38
   3 -12  -8   13.52    1.45
   3  12  -7   53.48    2.68
   3  12  -7   48.28    2.72
   3 -12  -7   47.55    2.59
   3 -12  -6    6.81    0.99
   3  12  -6    6.68    1.03
   3  12  -6    5.81    1.07
   3  12  -5   76.68    3.23
   3 -12  -5   73.04    3.15
   3  12  -5   66.04    3.03
   3 -12  -5   71.57    2.94
   3  12  -4   70.62    3.06
   3 -12  -4   72.92    3.03
   3  12  -4   66.36    2.93
   3 -12  -3   11.55    2.25
   3 -12  -3   12.86    1.28
   3  12  -3   14.94    2.68
   3 -12  -3   11.51    2.56
   3  12  -3   12.57    2.44
   3 -12  -2   71.42    5.51
   3  12  -2   63.52    5.21
   3  12  -2   64.42    5.40
   3 -12  -2   70.14    5.35
   3 -12  -2   71.42    6.21
   3 -12  -1  101.40    6.68
   3  12  -1  100.53    6.55
   3  12  -1   95.74    6.53
   3 -12  -1   98.43    6.16
   3 -12  -1  112.87    7.79
   3 -12   0   26.95    3.47
   3 -12   0   26.19    1.78
   3 -12   0   28.23    1.83
   3  12   0   28.32    3.44
   3  12   1    7.98    1.02
   3  12   1    6.36    0.91
   3  12   1    9.72    1.09
   3 -12   1    8.79    1.01
   3  12   2  334.80    6.20
   3 -12   2  328.37    6.56
   3  12   2  327.96    6.31
   3  12   2  323.78    6.12
   3 -12   3  148.55    4.57
   3 -12   3  136.82    4.11
   3  12   3  145.07    4.31
   3  12   3  148.86    4.21
   3 -12   4   18.01    1.71
   3 -12   4   17.60    1.53
   3  12   4   20.50    1.61
   3 -12   4   18.54    1.59
   3 -12   5   22.62    1.86
   3 -12   5   22.62    1.72
   3  12   5   24.55    1.79
   3 -12   5   23.79    1.78
   3 -12   6    0.30    0.45
   3 -12   6   -0.24    0.66
   3  12   6    0.63    0.52
   3 -12   7   -0.29    0.59
   3  12   7   -0.08    0.55
   3 -12   8    0.29    0.48
   3  12   8   -0.20    0.52
   3 -12   9   20.63    1.34
   3  12   9   20.58    1.29
   3 -13 -12    6.95    0.75
   3  13 -12    5.45    0.69
   3 -13 -12    6.74    0.78
   3 -13 -11    0.84    0.50
  -3  13  11    0.06    0.39
   3 -13 -11    0.29    0.41
   3  13 -11   -0.07    0.45
  -3  13  10   29.46    1.89
   3  13 -10   29.05    1.94
   3 -13 -10   26.12    1.83
   3 -13  -9    1.61    0.64
   3  13  -9    1.83    0.81
   3 -13  -8    6.39    1.04
   3  13  -8    6.81    1.15
   3 -13  -7    5.08    0.92
   3  13  -7    3.58    0.81
   3  13  -7    2.92    0.93
   3  13  -6    9.14    1.19
   3 -13  -6   10.59    1.26
   3  13  -6   10.16    1.32
   3 -13  -6    9.64    1.19
   3  13  -5   40.11    2.39
   3 -13  -5   43.44    2.45
   3  13  -5   41.70    2.43
   3  13  -4   19.17    1.69
   3 -13  -4   17.44    1.54
   3  13  -4   19.12    1.64
   3  13  -3    2.34    0.64
   3 -13  -3    2.03    0.57
   3 -13  -3    2.13    0.52
   3  13  -3    1.13    0.52
   3  13  -2    2.16    0.69
   3 -13  -2    3.20    1.57
   3 -13  -2    2.32    0.63
   3 -13  -2    1.61    0.49
   3  13  -2    1.32    0.55
   3  13  -1  124.79    4.05
   3 -13  -1  131.99    3.98
   3 -13  -1  140.88    4.07
   3  13  -1  132.08    4.08
   3  13   0    4.54    0.79
   3  13   0    4.63    0.88
   3 -13   0    5.15    0.84
   3 -13   0    4.70    0.82
   3  13   0    5.24    0.85
   3  13   0    5.31    0.93
   3 -13   0    6.93    0.90
   3  13   1  106.96    3.60
   3 -13   1  104.21    3.66
   3  13   1  102.36    3.54
   3  13   1  106.33    3.54
   3 -13   1  106.63    3.44
   3  13   2    0.83    0.53
   3  13   2    0.18    0.42
   3  13   2    0.38    0.59
   3  13   3   62.10    2.68
   3 -13   3   53.39    2.79
   3 -13   3   58.34    2.69
   3  13   3   54.72    2.69
   3  13   3   55.26    2.56
   3 -13   3   57.46    2.60
   3 -13   4   28.92    2.11
   3 -13   4   24.56    1.80
   3  13   4   27.44    1.88
   3 -13   5   25.43    1.95
   3 -13   5   25.25    1.82
   3  13   5   28.64    1.90
   3 -13   6    4.41    0.81
   3 -13   6    4.05    0.88
   3  13   6    6.30    0.98
   3 -13   7    0.13    0.50
   3  13   7    0.73    0.58
   3 -13   8   14.38    1.25
   3  13   8   14.85    1.23
   3 -13   9   -0.26    0.33
   3  13   9    0.99    0.43
   3 -14 -12   -0.17    0.31
   3 -14 -12    0.05    0.25
   3  14 -12    0.38    0.32
   3 -14 -11   -0.19    0.42
  -3  14  11   -0.45    0.36
   3 -14 -11   -0.24    0.42
   3  14 -11    0.18    0.46
   3 -14 -10    0.63    0.53
  -3  14  10   -0.15    0.46
   3 -14 -10    0.03    0.43
   3  14 -10    1.52    0.84
   3  14  -9   66.07    3.00
   3 -14  -9   68.52    3.00
   3  14  -8  135.51    4.40
   3 -14  -8  131.92    4.26
   3  14  -7  128.16    4.07
   3 -14  -7  119.71    4.13
   3  14  -7  122.07    4.22
   3 -14  -7  121.31    4.09
   3 -14  -6    1.04    0.53
   3  14  -6    0.55    0.54
   3 -14  -6    0.46    0.44
   3  14  -6   -0.16    0.56
   3  14  -5   33.61    2.21
   3 -14  -5   30.75    2.09
   3  14  -5   32.80    2.23
   3  14  -4    0.42    0.49
   3 -14  -4    0.37    0.41
   3  14  -4   -0.58    0.72
   3  14  -3   74.90    3.25
   3 -14  -3   72.11    3.06
   3 -14  -3   75.17    2.99
   3  14  -3   70.21    3.11
   3  14  -2  492.49    8.27
   3 -14  -2  493.67    7.85
   3 -14  -2  494.83    7.65
   3  14  -2  495.98    7.74
   3  14  -2  492.64    7.97
   3  14  -1  298.02    6.34
   3 -14  -1  306.16    6.18
   3 -14  -1  307.23    6.10
   3  14  -1  307.75    6.12
   3  14  -1  313.76    6.38
   3  14   0  105.14    3.73
   3 -14   0  113.99    3.82
   3 -14   0  110.32    3.71
   3 -14   0  115.76    3.76
   3  14   0  107.96    3.66
   3  14   0  112.96    3.60
   3 -14   0  107.02    3.53
   3  14   1   29.10    1.95
   3 -14   1   29.58    2.01
   3  14   1   27.70    1.92
   3 -14   1   29.22    1.94
   3  14   1   32.79    1.97
   3 -14   1   32.55    1.94
   3  14   2   38.20    2.19
   3 -14   2   39.07    2.36
   3  14   2   37.65    2.24
   3  14   2   41.28    2.21
   3  14   3  190.71    4.73
   3 -14   3  178.63    5.11
   3 -14   3  168.96    4.56
   3  14   3  178.53    4.91
   3  14   3  183.90    4.64
   3 -14   4   33.82    2.27
   3 -14   4   31.17    1.99
   3  14   4   35.50    2.08
  -3 -14  -5   13.22    1.31
   3 -14   5    9.39    1.27
   3 -14   5    9.01    1.12
   3  14   5   11.07    1.24
   3 -14   6   40.41    2.34
   3  14   6   44.86    2.30
   3 -14   7    1.30    0.59
   3  14   7    1.57    0.59
   3 -14   8    3.77    0.72
   3  14   8    3.83    0.69
   3 -14   9    7.58    0.73
   3  14   9    8.88    0.78
   3 -15 -11    0.14    0.36
  -3  15  11    0.60    0.37
   3 -15 -11    0.53    0.36
   3  15 -11   -0.22    0.43
  -3  15  10   10.00    1.10
   3 -15 -10    8.83    1.04
   3  15 -10    8.06    1.03
   3 -15 -10   10.12    1.07
   3 -15  -9    1.10    0.54
   3 -15  -9    0.86    0.53
   3  15  -9    0.96    0.73
   3 -15  -8   11.82    1.32
   3  15  -8   12.08    1.45
   3 -15  -8   11.95    1.31
   3  15  -7   22.83    1.75
   3 -15  -7   20.51    1.72
   3  15  -7   22.03    1.88
   3 -15  -7   22.83    1.80
   3  15  -6   89.74    3.53
   3 -15  -6   90.05    3.53
   3  15  -6   92.87    3.69
   3 -15  -6   99.32    3.61
   3  15  -5    3.19    0.78
   3 -15  -5    3.47    0.79
   3  15  -5    3.19    0.81
   3  15  -4   11.05    1.34
   3 -15  -4    9.39    1.17
   3  15  -4    9.13    1.13
   3  15  -4    7.51    1.12
   3  15  -3  384.41    7.40
   3 -15  -3  357.03    6.87
   3  15  -3  377.98    6.96
   3  15  -3  365.38    7.18
   3  15  -2  107.60    3.91
   3 -15  -2  109.67    3.77
   3 -15  -2  116.75    3.74
   3  15  -2  113.09    3.80
   3  15  -2  109.44    3.90
   3  15  -1  119.75    4.06
   3 -15  -1  123.59    4.04
   3 -15  -1  117.19    3.86
   3 -15  -1  123.77    3.88
   3  15  -1  118.57    3.89
   3  15  -1  118.21    4.00
   3  15   0   -0.06    0.38
   3  15   0   -0.03    0.50
   3 -15   0    0.38    0.52
   3 -15   0   -0.08    0.46
   3 -15   0    0.16    0.39
   3  15   0    0.52    0.59
   3 -15   0    0.25    0.44
   3  15   1   94.21    3.45
   3 -15   1  101.16    3.73
   3 -15   1  101.87    3.60
   3  15   1   96.11    3.56
   3  15   1  102.95    3.49
   3 -15   1  108.27    3.51
   3  15   2    0.71    0.56
   3 -15   2    0.84    0.49
   3  15   2    1.01    0.66
   3  15   3   17.97    1.54
   3 -15   3   17.27    1.66
   3 -15   3   16.42    1.48
   3  15   3   15.52    1.55
   3  15   3   18.89    1.56
  -3 -15  -4    4.30    0.81
   3 -15   4    3.66    0.92
   3 -15   4    3.72    0.78
   3  15   4    3.64    0.76
  -3 -15  -5   45.10    2.34
   3 -15   5   37.41    2.32
   3 -15   5   37.57    2.12
   3  15   5   44.12    2.28
  -3 -15  -6    2.23    0.53
   3  15   6    2.00    0.68
   3 -15   7    0.30    0.47
   3  15   7    0.36    0.43
   3 -15   8    0.65    0.42
   3  15   8    0.82    0.42
   3 -16 -11    8.38    0.80
   3  16 -11    7.70    0.81
   3 -16 -11    9.04    0.85
   3 -16 -10   -0.22    0.45
  -3  16  10    0.03    0.39
   3 -16 -10   -0.41    0.38
   3  16 -10    0.63    0.50
   3 -16  -9    1.74    0.61
   3 -16  -9    0.74    0.56
   3  16  -9    0.83    0.65
   3 -16  -8    0.00    0.43
   3 -16  -8   -0.21    0.45
   3  16  -8    0.45    0.69
   3  16  -7    5.97    0.91
   3 -16  -7    7.05    1.05
   3  16  -7    6.60    1.12
   3 -16  -7    7.54    1.04
   3 -16  -6    3.94    0.78
   3  16  -6    2.56    0.73
   3 -16  -6    2.77    0.78
   3  16  -6    1.78    0.74
   3  16  -5   -0.84    0.62
   3 -16  -5   -0.30    0.56
   3  16  -5    0.01    0.56
   3  16  -5   -0.22    0.64
   3  16  -4   -0.01    0.57
   3 -16  -4   -0.01    0.44
   3  16  -4   -0.33    0.58
   3  16  -4    0.03    0.59
   3  16  -3   80.21    3.40
   3 -16  -3   75.26    3.16
   3  16  -3   81.51    3.25
   3  16  -3   77.39    3.30
   3  16  -2   43.59    2.52
   3 -16  -2   42.80    2.45
   3 -16  -2   39.40    2.28
   3 -16  -2   42.81    2.28
   3  16  -2   39.89    2.30
   3  16  -2   38.31    2.33
   3  16  -1   33.38    2.22
   3 -16  -1   33.75    2.16
   3 -16  -1   30.55    2.01
   3 -16  -1   32.17    2.00
   3  16  -1   34.91    2.19
   3  16  -1   33.52    2.18
   3  16   0  170.34    4.73
   3 -16   0  185.23    5.00
   3 -16   0  175.62    4.70
   3 -16   0  171.50    4.62
   3  16   0  173.47    4.76
   3 -16   0  182.38    4.65
   3  16   1    0.22    0.48
   3 -16   1    0.79    0.45
   3 -16   1    0.51    0.48
   3  16   1   -0.17    0.60
   3  16   1   -0.08    0.40
   3  16   2   66.02    2.86
   3 -16   2   63.42    3.05
   3  16   2   67.02    3.02
   3 -16   2   68.35    2.97
   3  16   2   74.37    2.92
   3  16   3  249.73    5.40
   3 -16   3  245.96    5.91
   3 -16   3  233.15    5.24
   3  16   3  258.40    5.41
   3  16   3  242.27    5.67
  -3 -16  -4   47.38    2.45
   3 -16   4   46.52    2.58
   3 -16   4   41.52    2.23
   3  16   4   48.55    2.39
  -3 -16  -5   27.12    1.79
   3 -16   5   23.71    1.84
   3 -16   5   23.78    1.66
   3  16   5   27.01    1.77
  -3 -16  -6    0.06    0.33
   3 -16   6    0.44    0.53
   3  16   6    0.31    0.46
   3 -16   7    1.21    0.51
   3  16   7    0.94    0.48
   3 -16   8    3.10    0.55
   3  16   8    3.14    0.55
   3 -17 -11    8.63    0.73
   3 -17 -11    8.09    0.72
   3  17 -11    7.07    0.71
  -3  17  10   11.61    0.99
   3 -17 -10   12.06    1.06
   3  17 -10   11.93    1.06
   3 -17 -10   12.11    1.04
   3 -17  -9    0.36    0.39
   3 -17  -9    0.24    0.38
   3  17  -9    0.56    0.58
   3 -17  -8   -0.45    0.50
   3 -17  -8    0.71    0.59
   3  17  -8    0.12    0.61
   3 -17  -7   47.93    2.46
   3  17  -7   48.29    2.63
   3 -17  -7   52.04    2.51
   3  17  -6   26.79    1.89
   3 -17  -6   23.70    1.79
   3  17  -6   27.07    1.86
   3  17  -6   28.35    2.07
   3  17  -5    1.23    0.58
   3 -17  -5    0.45    0.39
   3  17  -5    0.78    0.52
   3  17  -5    0.19    0.68
   3  17  -4   50.83    2.70
   3 -17  -4   47.34    2.51
   3  17  -4   52.33    2.62
   3  17  -4   56.83    2.84
   3  17  -3    1.07    0.64
   3 -17  -3    1.22    0.65
   3 -17  -3    0.51    0.52
   3  17  -3    0.79    0.56
   3  17  -3    0.28    0.67
   3  17  -2    3.18    0.83
   3 -17  -2    3.86    0.82
   3 -17  -2    2.13    0.67
   3 -17  -2    4.29    0.81
   3  17  -2    2.09    0.76
   3  17  -2    1.58    0.71
   3  17  -1   35.58    2.23
   3 -17  -1   37.59    2.29
   3 -17  -1   36.35    2.18
   3 -17  -1   36.29    2.13
   3  17  -1   37.70    2.26
   3  17  -1   35.43    2.23
   3  17   0    3.39    0.80
   3 -17   0    4.60    0.89
   3 -17   0    4.90    0.84
   3  17   0    2.93    0.76
   3 -17   0    3.91    0.72
   3  17   1    0.08    0.48
   3 -17   1   -0.19    0.53
   3 -17   1   -0.03    0.44
   3  17   1   -0.47    0.67
   3  17   2    0.37    0.49
   3 -17   2    0.47    0.65
   3 -17   2    0.53    0.53
   3  17   2    0.57    0.55
   3  17   2    0.99    0.52
   3  17   3    3.32    0.79
   3 -17   3    3.97    0.93
   3 -17   3    2.99    0.73
   3  17   3    3.09    0.90
   3 -17   3    4.02    0.84
   3  17   3    3.75    0.77
  -3 -17  -4   13.94    1.35
   3 -17   4   13.49    1.46
   3 -17   4   12.80    1.23
   3  17   4   15.41    1.35
  -3 -17  -5    4.40    0.81
   3 -17   5    4.02    0.89
   3 -17   5    3.83    0.68
   3  17   5    4.56    0.83
  -3 -17  -6    1.79    0.47
   3 -17   6    1.68    0.66
   3  17   6    1.98    0.58
   3 -17   7   -0.39    0.44
   3  17   7   -0.38    0.39
   3 -17   8    0.15    0.29
   3 -17   8   -0.18    0.27
   3 -18 -10    4.30    0.61
  -3  18  10    4.42    0.60
   3 -18 -10    4.09    0.63
   3  18 -10    3.51    0.61
   3 -18  -9    1.01    0.42
   3 -18  -9    0.94    0.45
   3  18  -9    0.81    0.48
   3 -18  -8   29.47    1.81
   3  18  -8   27.45    1.86
   3 -18  -8   30.76    1.80
   3 -18  -7   25.34    1.75
   3  18  -7   28.64    1.77
   3  18  -7   27.10    1.94
   3 -18  -7   30.40    1.86
   3  18  -6    4.13    0.77
   3 -18  -6    3.15    0.73
   3  18  -6    3.82    0.78
   3  18  -6    4.15    0.95
   3  18  -5    9.76    1.19
   3 -18  -5    8.80    1.11
   3  18  -5   10.03    1.18
   3  18  -5    9.45    1.27
   3  18  -4   43.32    2.44
   3 -18  -4   41.25    2.31
   3  18  -4   44.36    2.41
   3  18  -4   44.31    2.52
   3  18  -3    3.76    0.81
   3 -18  -3    3.68    0.81
   3 -18  -3    4.05    0.82
   3  18  -3    3.90    0.85
   3  18  -3    3.45    0.88
   3  18  -2   23.22    1.86
   3 -18  -2   22.97    1.81
   3 -18  -2   22.60    1.72
   3 -18  -2   23.04    1.67
   3  18  -2   23.48    1.80
   3  18  -2   25.54    1.91
   3  18  -1  137.10    4.28
   3 -18  -1  140.86    4.41
   3 -18  -1  131.09    4.08
   3 -18  -1  140.25    4.06
   3  18  -1  136.99    4.22
   3  18   0    4.93    0.92
   3 -18   0    7.85    1.09
   3 -18   0    4.75    0.87
   3  18   0    6.55    1.01
   3 -18   0    5.36    0.82
   3  18   1    3.51    0.80
   3 -18   1    4.64    0.96
   3 -18   1    6.77    0.98
   3  18   1    4.10    0.89
   3  18   2   11.18    1.24
   3 -18   2   10.93    1.34
   3 -18   2   10.19    1.13
   3  18   2   12.69    1.21
   3 -18   2   12.14    1.28
   3  18   2   10.67    1.30
   3  18   3    0.30    0.45
   3 -18   3    0.18    0.52
   3 -18   3    0.50    0.45
   3  18   3   -0.05    0.58
   3 -18   3    0.00    0.41
   3  18   3    0.01    0.42
  -3 -18  -4   28.12    1.84
   3 -18   4   28.45    1.98
   3 -18   4   26.18    1.66
   3  18   4   29.14    1.76
   3 -18   4   24.96    1.72
  -3 -18  -5   40.96    2.06
   3 -18   5   40.03    2.21
   3 -18   5   42.24    1.98
   3  18   5   42.66    2.04
   3 -18   5   39.34    2.02
  -3 -18  -6   22.49    1.36
   3 -18   6   22.95    1.54
   3  18   6   23.97    1.44
   3 -18   6   20.34    1.37
   3 -18   7    1.47    0.49
   3 -18   7    0.52    0.29
   3  18   7    0.55    0.36
   3 -19 -10   -0.05    0.25
   3 -19 -10    0.50    0.29
   3  19 -10    0.36    0.34
   3 -19  -9    0.96    0.35
  -3  19   9    1.47    0.49
   3 -19  -9    1.53    0.46
   3  19  -9    1.31    0.53
   3 -19  -8   10.37    1.04
   3  19  -8   10.97    1.17
   3 -19  -8   11.61    1.05
   3 -19  -7    1.46    0.47
   3 -19  -7    0.49    0.42
   3  19  -7    1.75    0.60
   3  19  -7    2.43    0.79
   3  19  -6    0.59    0.40
   3 -19  -6    1.16    0.52
   3  19  -6    0.96    0.51
   3  19  -6    1.20    0.68
   3  19  -5    1.15    0.51
   3 -19  -5    1.17    0.55
   3  19  -5    1.07    0.53
   3  19  -5    1.10    0.70
   3  19  -4    2.01    0.65
   3 -19  -4    1.57    0.61
   3  19  -4    2.75    0.74
   3  19  -4    2.33    0.77
   3  19  -3    8.67    1.13
   3 -19  -3    8.03    1.06
   3  19  -3    7.77    1.06
   3  19  -3    9.76    1.24
   3  19  -2   80.99    3.29
   3 -19  -2   84.20    3.38
   3 -19  -2   76.04    3.07
   3  19  -2   78.64    3.21
   3  19  -2   82.03    3.29
   3  19  -1   10.30    1.31
   3 -19  -1   11.18    1.32
   3 -19  -1    9.91    1.15
   3 -19  -1   10.92    1.19
   3  19  -1   11.19    1.29
   3 -19  -1   10.99    1.19
   3  19   0    0.76    0.59
   3 -19   0    1.35    0.64
   3 -19   0    2.05    0.59
   3  19   0    2.77    0.75
   3 -19   0    1.52    0.47
   3  19   1    3.92    0.80
   3 -19   1    3.51    0.86
   3 -19   1    3.63    0.77
   3  19   1    3.50    0.84
   3  19   2    1.53    0.61
   3 -19   2    2.09    0.75
   3 -19   2    1.77    0.55
   3 -19   2    1.26    0.59
   3  19   2    0.38    0.54
  -3 -19  -3    1.07    0.61
   3 -19   3    2.01    0.70
   3 -19   3    2.00    0.53
   3 -19   3    2.39    0.66
   3  19   3    1.59    0.67
   3  19   3    1.68    0.50
  -3 -19  -4    9.73    1.09
   3 -19   4   10.05    1.19
   3 -19   4   10.25    1.01
   3  19   4   12.16    1.11
   3 -19   4   10.66    1.11
  -3 -19  -5    0.40    0.35
   3 -19   5    0.40    0.56
   3 -19   5    0.25    0.39
   3  19   5    0.35    0.38
  -3 -19  -6   -0.19    0.27
   3 -19   6    0.06    0.39
   3 -19   6    0.37    0.35
   3  19   6   -0.24    0.33
   3 -19   7    0.85    0.38
   3 -19   7    0.96    0.34
  -3  20   9   29.77    1.36
   3 -20  -9   28.33    1.42
   3  20  -9   29.72    1.48
   3 -20  -9   31.10    1.37
   3 -20  -9   28.16    1.28
   3 -20  -8    1.11    0.38
   3 -20  -8    0.61    0.38
   3  20  -8    1.20    0.53
   3 -20  -7   15.11    1.24
   3  20  -7   17.72    1.29
   3  20  -7   14.17    1.32
   3  20  -6    8.08    0.91
   3 -20  -6    8.21    1.00
   3  20  -6   10.11    1.09
   3  20  -6    7.90    1.09
   3  20  -5   16.24    1.35
   3 -20  -5   16.59    1.38
   3  20  -5   17.72    1.49
   3  20  -5   15.04    1.45
   3  20  -4    1.64    0.58
   3 -20  -4    1.78    0.59
   3  20  -4    1.19    0.57
   3  20  -4    2.10    0.78
   3  20  -3    0.48    0.56
   3 -20  -3    0.17    0.37
   3  20  -3    0.51    0.61
   3  20  -3    0.62    0.62
   3  20  -2   61.99    2.82
   3 -20  -2   66.83    2.93
   3 -20  -2   58.50    2.62
   3  20  -2   66.67    2.88
   3  20  -1    0.10    0.55
   3 -20  -1   -0.56    0.57
   3 -20  -1    0.42    0.47
   3  20  -1   -0.13    0.57
   3 -20  -1    0.49    0.40
   3  20   0    0.19    0.53
   3 -20   0    0.36    0.48
   3 -20   0    0.06    0.36
   3  20   0   -0.36    0.61
   3 -20   0    0.75    0.42
   3  20   1    2.58    0.73
   3 -20   1    2.46    0.73
   3 -20   1    2.52    0.66
   3  20   1    2.36    0.72
   3  20   2    3.26    0.76
   3 -20   2    3.58    0.82
   3 -20   2    5.36    0.79
   3 -20   2    3.73    0.74
   3  20   2    3.12    0.77
  -3 -20  -3    1.00    0.58
   3 -20   3    0.29    0.53
   3 -20   3    0.37    0.36
   3 -20   3    0.12    0.39
   3  20   3    0.58    0.56
  -3 -20  -4   28.14    1.71
   3 -20   4   27.38    1.80
   3 -20   4   26.76    1.47
   3  20   4   29.58    1.57
   3 -20   4   26.33    1.58
  -3 -20  -5    2.80    0.58
   3 -20   5    2.88    0.66
   3 -20   5    2.91    0.57
   3  20   5    2.97    0.55
  -3 -20  -6    0.48    0.27
   3 -20   6    0.51    0.38
   3 -20   6    0.00    0.28
   3  20   6   -0.01    0.26
   3  21  -9    2.93    0.47
   3 -21  -8    0.15    0.27
   3  21  -8    0.00    0.37
   3 -21  -7    0.79    0.41
   3  21  -7    0.76    0.42
   3  21  -7    0.37    0.50
   3 -21  -6    2.60    0.60
   3  21  -6    3.03    0.66
   3  21  -6    2.75    0.73
   3  21  -5    4.00    0.74
   3 -21  -5    3.48    0.70
   3  21  -5    3.59    0.73
   3  21  -5    3.65    0.82
   3  21  -4    1.59    0.57
   3 -21  -4    1.21    0.48
   3  21  -4    1.63    0.64
   3  21  -4    1.78    0.74
   3  21  -3    8.49    1.06
  -3  21   3   10.32    1.11
   3 -21  -3    9.67    1.06
   3  21  -3   10.81    1.19
   3  21  -3    9.14    1.17
   3  21  -2    2.62    0.73
   3 -21  -2    1.62    0.60
   3 -21  -2    1.30    0.45
   3  21  -2    1.95    0.70
   3 -21  -2    2.17    0.58
   3  21  -1    1.21    0.66
   3 -21  -1    1.18    0.61
   3  21  -1    0.92    0.58
   3 -21  -1    0.84    0.42
   3  21   0   56.83    2.58
   3 -21   0   56.62    2.69
   3 -21   0   57.21    2.41
   3  21   0   56.92    2.60
   3  21   1   50.08    2.37
   3 -21   1   52.54    2.56
   3 -21   1   52.05    2.22
   3 -21   1   49.48    2.24
   3  21   1   50.64    2.44
  -3 -21  -2    8.24    1.08
   3 -21   2    8.45    1.10
   3 -21   2    8.69    0.90
   3 -21   2    9.09    1.00
   3  21   2    8.04    1.08
  -3 -21  -3    2.19    0.63
   3 -21   3    1.99    0.65
   3 -21   3    2.72    0.59
  -3 -21  -4    0.80    0.45
   3 -21   4   -0.42    0.51
   3 -21   4    0.42    0.36
  -3 -21  -5    4.10    0.59
   3 -21   5    4.12    0.67
   3 -21   5    4.60    0.62
   3 -21   6    2.72    0.49
   3 -21   6    2.55    0.40
   3 -22  -8    1.56    0.37
   3  22  -8    0.82    0.34
   3 -22  -8    0.80    0.27
   3 -22  -7    3.83    0.58
   3  22  -7    3.37    0.54
   3  22  -7    3.30    0.61
   3 -22  -6    0.21    0.31
   3  22  -6    0.11    0.40
   3  22  -6    0.07    0.46
   3  22  -5   98.49    2.80
   3 -22  -5   97.56    2.92
   3  22  -5  106.31    3.17
   3  22  -5  105.18    3.22
   3  22  -4    2.70    0.65
   3 -22  -4    2.98    0.57
   3  22  -4    2.83    0.71
   3  22  -4    3.21    0.79
   3  22  -3    0.08    0.44
  -3  22   3    0.02    0.43
   3 -22  -3    0.27    0.33
   3  22  -3    0.09    0.50
   3  22  -2    0.46    0.48
  -3  22   2    0.48    0.47
   3  22  -2    0.93    0.58
   3 -22  -2    0.27    0.33
   3  22  -1    0.66    0.49
   3 -22  -1   -0.06    0.53
   3  22  -1    0.86    0.61
   3 -22  -1   -0.24    0.37
   3  22   0   10.03    1.12
   3 -22   0    7.74    1.03
   3  22   0    7.73    1.04
   3  22   1    0.55    0.55
  -3 -22  -1    0.25    0.50
   3 -22   1    0.59    0.52
   3 -22   1   -0.27    0.31
   3 -22   1    0.35    0.37
   3  22   1    0.25    0.55
  -3 -22  -2    1.47    0.56
   3 -22   2    0.73    0.46
   3 -22   2    1.21    0.46
   3  22   2    1.29    0.62
  -3 -22  -3    2.69    0.60
   3 -22   3    2.02    0.60
   3 -22   3    1.96    0.46
  -3 -22  -4    9.22    0.90
   3 -22   4    9.47    0.96
   3 -22   4    9.53    0.83
  -3 -22  -5    0.27    0.26
   3 -22   5    0.31    0.33
   3 -22   5   -0.01    0.23
   3 -23  -7    3.70    0.48
   3  23  -7    4.37    0.57
   3 -23  -7    4.11    0.54
   3 -23  -6   15.61    1.03
   3  23  -6   16.33    1.08
   3  23  -6   16.02    1.13
   3 -23  -5    0.97    0.38
   3  23  -5    0.33    0.41
   3  23  -4   33.30    1.64
   3 -23  -4   33.87    1.64
   3  23  -4   34.23    1.81
   3  23  -3    0.27    0.43
  -3  23   3   -0.62    0.53
   3  23  -3    0.07    0.45
   3 -23  -3   -0.15    0.34
   3  23  -2   -0.05    0.46
  -3  23   2    0.00    0.40
   3  23  -2   -0.48    0.53
   3 -23  -2    0.59    0.38
   3  23  -1   15.38    1.30
   3 -23  -1   17.71    1.40
  -3  23   1   18.17    1.35
   3  23  -1   16.76    1.33
   3  23   0   -0.06    0.46
  -3 -23   0   -0.34    0.53
   3 -23   0    0.02    0.46
   3  23   0   -0.09    0.49
  -3 -23  -1   29.61    1.74
   3 -23   1   30.55    1.81
   3  23   1   30.92    1.74
  -3 -23  -2   27.77    1.60
   3 -23   2   29.44    1.72
   3 -23   2   28.26    1.42
   3  23   2   29.42    1.67
  -3 -23  -3    2.50    0.54
   3 -23   3    2.07    0.54
   3 -23   3    2.07    0.43
  -3 -23  -4   -0.25    0.30
   3 -23   4    0.87    0.38
   3 -23   4    0.35    0.24
   3  24  -6    4.08    0.52
   3 -24  -6    5.02    0.58
   3  24  -5    0.05    0.32
   3 -24  -5    0.59    0.34
   3  24  -4   85.66    2.34
   3  24  -4   87.55    2.63
   3 -24  -4   83.77    2.47
   3  24  -3    5.36    0.71
  -3  24   3    5.99    0.73
   3  24  -3    6.19    0.80
   3 -24  -3    5.64    0.68
   3  24  -2    7.88    0.88
  -3  24   2    7.89    0.86
   3  24  -2    6.49    0.85
   3 -24  -2    8.35    0.78
   3  24  -1    9.23    0.97
  -3 -24   1   10.16    0.98
  -3  24   1    9.57    0.94
   3  24  -1    9.88    1.03
  -3 -24   0    0.69    0.41
   3 -24   0    0.39    0.38
   3  24   0    0.10    0.44
  -3 -24  -1   -0.21    0.38
   3 -24   1    0.19    0.43
   3  24   1    0.37    0.45
  -3 -24  -2   -0.03    0.35
   3 -24   2    0.68    0.42
  -3 -24  -3    0.97    0.37
   3 -24   3    1.19    0.42
   3 -25  -5    0.18    0.22
   3  25  -4    6.02    0.70
   3 -25  -4    4.39    0.54
   3  25  -3   11.53    0.96
   3 -25  -3   12.52    0.86
  -3 -25   2    3.65    0.52
  -3  25   2    4.59    0.61
   3  25  -2    4.01    0.62
  -3 -25   1    0.99    0.35
  -3  25   1    1.42    0.45
   3  25  -1    0.87    0.42
  -3 -25   0    0.21    0.28
  -3  25   0    0.36    0.37
   3  25   0   -0.56    0.40
  -3 -25  -1    1.13    0.38
  -3  25  -1    0.76    0.35
   3  25   1    1.13    0.42
  -3 -25  -2    5.04    0.60
   3 -25   2    4.53    0.58
   3  26  -3    0.68    0.32
   3  26  -2   -0.05    0.29
   3  26  -1    1.76    0.44
   3  26   0   16.43    0.99
   4   0 -13    0.03    0.33
   4   0 -12   12.51    1.04
   4   0 -12   14.30    1.33
   4   0 -11    0.09    0.41
   4   0 -11    0.17    0.54
   4   0 -10   19.23    1.54
   4   0 -10   18.94    1.73
   4   0  -9   -0.33    0.56
   4   0  -9    0.22    0.53
   4   0  -8  694.61    9.32
   4   0  -8  666.35   10.10
   4   0  -7    0.52    0.56
   4   0  -7    0.33    0.51
   4   0  -6   34.79    2.08
   4   0  -6   34.72    2.21
   4   0  -5   -0.43    0.45
   4   0  -5   -0.34    0.39
   4   0  -4    8.51    1.83
   4   0  -3    2.49    1.11
   4   0  -3   -2.39    1.05
   4   0  -2  168.97    8.19
   4   0  -1    0.12    0.72
   4   0   0    3.21    1.40
   4   0   1   -0.17    0.45
   4   0   1    0.25    0.35
   4   0   2   15.00    1.37
   4   0   2   14.52    1.33
   4   0   2   16.53    1.40
   4   0   3   -0.77    0.68
   4   0   3   -0.55    0.54
   4   0   4   10.64    1.22
   4   0   4   14.91    1.42
   4   0   5   -0.17    0.61
   4   0   5   -0.38    0.58
   4   0   6    4.96    1.16
   4   0   6   -0.36    0.61
   4   0   7   -0.78    0.60
   4   0   8    3.04    0.70
   4   0   9   -1.05    0.55
   4   1 -13    8.92    0.88
   4  -1 -13    9.79    0.93
   4   1 -12   18.88    1.26
   4  -1 -12   19.57    1.30
   4   1 -12   21.71    1.56
   4  -1 -12   20.79    1.55
   4   1 -11    0.65    0.44
   4  -1 -11    0.49    0.42
   4   1 -11    0.59    0.57
   4  -1 -11    0.37    0.54
   4   1 -10    5.64    0.91
   4  -1 -10    6.59    0.99
   4   1 -10    5.35    1.01
   4  -1 -10    4.26    0.95
   4  -1  -9    9.21    1.19
   4   1  -9    9.34    1.11
   4   1  -9    9.88    1.33
   4  -1  -9    9.12    1.29
   4   1  -8   70.69    3.05
   4   1  -8   75.60    3.41
   4  -1  -8   69.60    3.31
   4   1  -7   89.98    3.40
   4   1  -7   95.18    3.73
   4  -1  -7   89.14    3.66
   4   1  -6   27.03    1.85
   4   1  -6   26.56    1.95
   4  -1  -6   23.73    1.85
   4   1  -5    3.73    0.72
   4  -1  -5    3.74    0.73
   4   1  -5    2.64    0.68
   4  -1  -5    3.07    0.74
   4  -1  -4    1.77    0.94
   4   1  -4    3.79    1.40
   4  -1  -4    3.48    1.17
   4  -1  -3    2.39    0.87
   4   1  -3    2.52    1.30
   4   1  -3    1.07    0.62
   4  -1  -3    0.88    0.78
   4  -1  -2    5.67    1.69
   4   1  -2    4.66    1.52
   4  -1  -1  226.48    9.72
   4   1  -1  221.08    9.49
   4  -1   0   34.43    3.95
   4   1   0   34.81    3.85
   4   1   1   15.26    1.34
   4  -1   1   13.82    1.29
   4   1   1   13.46    1.30
   4   1   2    7.02    0.96
   4  -1   2    8.81    1.07
   4   1   2    8.38    1.09
   4  -1   2    8.12    1.01
   4   1   2    8.59    1.05
   4   1   3    2.01    0.52
   4   1   3    0.70    0.51
   4  -1   3    1.69    0.62
   4  -1   3    2.56    0.62
   4  -1   3    2.31    0.63
   4   1   3    1.83    0.60
   4   1   4   -1.09    0.77
   4  -1   4   -1.14    0.77
   4  -1   4   -0.18    0.47
   4   1   4   -0.45    0.56
   4   1   5    1.67    0.75
   4  -1   5    0.03    0.56
   4  -1   5    1.30    0.67
   4   1   5    1.30    0.65
   4   1   6   10.07    1.37
   4  -1   6    7.38    1.22
   4  -1   6    2.82    0.75
   4   1   6    2.51    0.76
   4  -1   7    2.54    0.75
   4   1   7    1.44    0.69
   4  -1   8   36.42    1.86
   4   1   8   44.19    2.04
   4  -1   9    1.64    0.38
   4   1   9    0.75    0.39
   4   2 -13   27.03    1.43
   4  -2 -13   28.04    1.49
   4  -2 -12    0.96    0.54
   4   2 -12    0.98    0.43
   4  -2 -12    0.45    0.39
   4   2 -12    1.10    0.54
   4   2 -11    7.78    0.94
   4  -2 -11    7.70    0.94
   4   2 -11    8.19    1.14
   4  -2 -11    6.80    1.04
   4   2 -10    1.81    0.65
   4  -2 -10    2.75    0.66
   4   2 -10    2.36    0.72
   4  -2 -10    1.93    0.68
   4   2  -9  103.22    3.56
   4   2  -9  109.04    4.02
   4  -2  -9  101.85    3.97
   4   2  -8   70.67    3.04
   4   2  -8   82.68    3.52
   4  -2  -8   77.32    3.46
   4   2  -7  303.65    6.18
   4  -2  -7  315.66    6.80
   4   2  -6   74.23    3.08
   4   2  -6   76.55    3.29
   4  -2  -6   72.86    3.24
   4   2  -5    6.34    0.93
   4   2  -5    6.83    1.02
   4  -2  -5    6.85    1.03
   4  -2  -4    0.16    0.68
   4   2  -4    0.35    0.68
   4  -2  -4   -0.06    0.65
   4  -2  -3   35.44    3.73
   4  -2  -3   34.22    3.58
   4   2  -3   34.97    3.63
   4  -2  -2    0.63    0.75
   4   2  -2   -3.08    1.34
   4   2  -1   39.12    4.01
   4  -2  -1   36.92    3.99
   4  -2   0   32.49    1.90
   4  -2   0   29.90    3.72
   4   2   0   29.94    3.59
   4   2   1    0.57    0.43
   4   2   1    1.51    0.51
   4  -2   1    0.95    0.46
   4  -2   1    0.74    0.43
   4   2   2   22.05    1.63
   4  -2   2   20.65    1.59
   4  -2   2   23.35    1.59
   4   2   2   19.20    1.60
   4  -2   2   21.23    1.59
   4   2   2   21.48    1.57
   4   2   3   16.79    1.46
   4  -2   3   16.76    1.47
   4  -2   3   19.69    1.54
   4   2   3   17.06    1.51
   4  -2   3   16.20    1.47
   4   2   3   17.10    1.48
   4   2   4   17.25    1.52
   4  -2   4   16.24    1.47
   4  -2   4   22.30    1.70
   4   2   4   18.27    1.50
   4  -2   4   19.85    1.63
   4   2   4   19.42    1.60
   4   2   5   39.29    2.29
   4  -2   5   39.81    2.24
   4   2   5   41.80    2.18
   4  -2   5   41.46    2.33
   4   2   5   44.93    2.40
   4  -2   6   -0.09    0.52
   4   2   6   -0.47    0.57
   4  -2   7    8.36    1.05
   4   2   7    6.10    1.01
   4  -2   8   -2.72    0.70
   4   2   8    0.57    0.53
   4  -2   9   -0.24    0.46
   4   2   9   -1.75    0.50
   4   3 -13    7.40    0.76
   4  -3 -13    6.86    0.74
   4   3 -12   10.58    0.91
   4  -3 -12   11.38    1.01
   4   3 -12   11.01    1.11
   4  -3 -12   11.38    1.14
   4   3 -11   21.03    1.47
   4  -3 -11   22.12    1.55
   4   3 -11   22.28    1.70
   4  -3 -11   22.23    1.72
   4   3 -10    2.48    0.74
   4  -3 -10    3.52    0.79
   4   3 -10    3.13    0.80
   4  -3 -10    2.55    0.75
   4   3  -9    0.97    0.63
   4   3  -9    2.47    0.78
   4  -3  -9    3.21    0.88
   4   3  -8   45.55    2.45
   4   3  -8   44.22    2.59
   4  -3  -8   42.93    2.64
   4  -3  -8   46.46    2.50
   4   3  -7   15.16    1.49
   4   3  -7   18.56    1.69
   4  -3  -7   16.80    1.64
   4  -3  -7   15.13    1.47
   4   3  -6   19.02    1.60
   4   3  -6   17.89    1.59
   4  -3  -6   17.82    1.63
   4   3  -5   61.74    2.76
   4   3  -5   63.79    2.93
   4  -3  -5   63.39    2.96
   4  -3  -4   46.49    4.31
   4   3  -4   46.00    4.30
   4   3  -4   51.22    2.59
   4  -3  -4   50.57    2.58
   4  -3  -3   29.24    3.29
   4   3  -3   33.63    3.59
   4  -3  -3   31.26    3.60
   4   3  -2   57.15    4.82
   4   3  -2   57.51    4.49
   4  -3  -2   55.76    4.77
   4  -3  -1    9.90    2.28
   4   3  -1    9.60    2.02
   4   3   0    3.10    1.09
   4  -3   0    1.34    0.47
   4   3   1    0.08    0.35
   4  -3   1    0.06    0.35
   4  -3   1   -0.08    0.34
   4  -3   1   -0.17    0.35
   4   3   2    4.03    0.81
   4   3   2    5.21    0.85
   4  -3   2    4.81    0.85
   4  -3   2    5.01    0.78
   4  -3   2    4.77    0.83
   4   3   3   57.39    2.65
   4  -3   3   58.54    2.67
   4   3   3   55.89    2.68
   4  -3   3   56.63    2.69
   4   3   3   62.06    2.77
   4   3   4   48.15    2.49
   4  -3   4   44.15    2.35
   4  -3   4   55.39    2.66
   4   3   4   46.42    2.41
   4  -3   4   46.63    2.45
   4   3   4   48.55    2.51
   4   3   5    6.87    1.14
   4  -3   5    4.46    0.82
   4  -3   5    4.95    0.91
   4   3   5    5.74    0.94
   4   3   5    4.16    0.77
   4   3   6    7.64    0.96
   4  -3   6    7.75    1.03
   4   3   6    8.32    1.12
   4  -3   7   12.86    1.29
   4   3   7   17.01    1.46
   4   3   8    9.34    0.99
   4  -3   8    7.15    0.82
   4  -3   9    7.25    0.70
   4   3   9    8.33    0.79
   4   4 -13    4.20    0.56
   4  -4 -13    3.64    0.54
   4  -4 -12    1.45    0.50
   4   4 -12    1.21    0.48
   4  -4 -12    1.45    0.53
   4   4 -11    6.58    0.89
   4  -4 -11    7.65    1.00
   4   4 -11    6.86    0.98
   4  -4 -11    6.25    0.97
   4   4 -10   12.71    1.27
   4   4 -10   13.64    1.44
   4  -4 -10   11.30    1.39
   4  -4  -9    1.23    0.61
   4   4  -9    1.71    0.71
   4   4  -9    1.56    0.68
   4  -4  -9    1.67    0.72
   4   4  -8  149.42    4.39
   4   4  -8  156.48    4.75
   4  -4  -8  147.60    4.71
   4  -4  -8  140.68    4.33
   4  -4  -7    3.20    0.81
   4   4  -7    3.34    0.82
   4   4  -7    2.92    0.74
   4  -4  -7    2.96    0.80
   4   4  -6   52.57    2.62
   4   4  -6   57.50    2.83
   4  -4  -6   55.48    2.81
   4  -4  -6   57.21    2.70
   4   4  -5    2.52    0.68
   4   4  -5    2.52    0.66
   4  -4  -5    1.99    0.65
   4  -4  -5    1.73    0.48
   4   4  -4    0.86    0.46
   4  -4  -4    6.89    1.00
   4   4  -3  101.61    6.32
   4  -4  -3  110.29    6.76
   4  -4  -3  100.88    6.37
   4  -4  -2    0.67    0.65
   4   4  -2   -1.22    1.05
   4   4  -2    0.09    0.41
   4  -4  -1   17.58    2.84
   4   4  -1   14.23    2.52
   4   4   0    8.97    2.08
   4   4   0   11.54    1.13
   4  -4   0    9.44    1.05
   4   4   1    0.11    0.36
   4   4   1   -0.16    0.45
   4  -4   1    0.46    0.38
   4  -4   1    0.65    0.41
   4   4   2    6.83    0.99
   4  -4   2    7.55    1.00
   4   4   2    6.79    0.93
   4  -4   2    7.51    0.96
   4  -4   2    7.10    1.01
   4  -4   2    7.16    0.94
   4   4   3    2.62    0.70
   4  -4   3    2.39    0.71
   4   4   3    1.95    0.56
   4  -4   3    2.13    0.66
   4  -4   3    3.16    0.71
   4   4   4   60.77    2.77
   4  -4   4   53.35    2.59
   4  -4   4   63.07    2.87
   4   4   4   60.35    2.78
   4  -4   4   59.16    2.77
   4   4   4   63.93    2.87
   4   4   5    6.29    1.12
   4  -4   5    4.30    0.76
   4  -4   5    5.49    0.91
   4   4   5    4.58    0.81
   4   4   5    4.77    0.91
   4  -4   6    6.81    1.15
   4  -4   6   -0.48    0.72
   4   4   6    2.86    0.63
   4   4   6    3.48    0.80
   4  -4   7   -1.93    0.87
   4   4   7   -0.45    0.55
   4  -4   8   -2.42    0.63
   4   4   8    0.95    0.53
   4  -4   9   -0.07    0.32
   4   4   9    0.40    0.35
   4  -5 -12   10.94    0.99
   4   5 -12   11.59    1.05
   4  -5 -12   12.03    1.10
   4   5 -11   11.96    1.11
   4  -5 -11   12.49    1.21
   4   5 -11   12.21    1.22
   4  -5 -11   12.93    1.27
   4   5 -10   75.84    2.92
   4   5 -10   79.73    3.20
   4  -5 -10   80.91    3.29
   4  -5  -9    2.97    0.72
   4   5  -9    3.15    0.77
   4   5  -9    2.92    0.76
   4  -5  -9    3.45    0.84
   4  -5  -8    7.03    1.07
   4   5  -8    7.77    1.09
   4   5  -8    7.33    1.14
   4  -5  -8    6.04    1.05
   4   5  -7  157.53    4.57
   4   5  -7  159.89    4.74
   4  -5  -7  153.77    4.73
   4  -5  -7  145.57    4.36
   4   5  -6   14.91    1.49
   4   5  -6   16.11    1.55
   4  -5  -6   16.64    1.59
   4  -5  -6   15.51    1.45
   4   5  -5   13.62    1.37
   4   5  -5   14.61    1.43
   4  -5  -5   17.29    1.58
   4  -5  -5   16.03    1.35
   4  -5  -5   15.64    1.37
   4   5  -4   13.30    1.32
   4  -5  -4   14.08    1.25
   4   5  -3   18.21    2.74
   4  -5  -3   19.58    3.03
   4  -5  -3   23.28    1.61
   4   5  -2   17.27    2.76
   4   5  -2   16.62    2.47
   4  -5  -2   21.83    3.03
   4  -5  -2   21.73    1.59
   4   5  -1  139.47    7.55
   4  -5  -1  154.48    4.18
   4   5   0  119.18    3.57
   4  -5   0  115.00    3.60
   4  -5   0  115.91    3.62
   4   5   0  113.08    6.88
   4   5   1    8.72    1.04
   4  -5   1    6.96    0.96
   4  -5   1    8.39    1.03
   4   5   1    8.67    1.13
   4  -5   1    7.45    0.98
   4   5   2    1.39    0.59
   4   5   2    0.46    0.47
   4  -5   2    0.07    0.39
   4  -5   2   -0.10    0.41
   4  -5   2    1.16    0.44
   4   5   3   64.60    2.80
   4  -5   3   61.31    2.74
   4   5   3   61.35    2.83
   4  -5   3   61.23    2.82
   4   5   4   57.23    2.68
   4  -5   4   51.63    2.54
   4  -5   4   61.94    2.86
   4   5   4   55.76    2.67
   4  -5   4   52.92    2.64
   4   5   5    5.64    1.15
   4  -5   5    3.49    0.67
   4   5   5    3.97    0.78
   4   5   5    4.87    0.92
   4   5   6    0.08    0.40
   4   5   6   -1.05    0.61
   4   5   7    1.42    0.53
   4  -5   7    0.09    0.66
   4   5   7    1.22    0.63
   4  -5   8   -1.45    0.55
   4   5   8    0.65    0.48
   4  -5   9    2.73    0.48
   4   5   9    1.31    0.39
   4  -6 -12    7.67    0.85
   4   6 -12    6.64    0.77
   4  -6 -12    7.08    0.84
   4   6 -11    8.39    0.92
   4  -6 -11   10.32    1.12
   4   6 -11    8.86    1.00
   4  -6 -11   10.37    1.13
   4  -6 -10    3.36    0.86
   4   6 -10    2.90    0.68
   4   6 -10    3.13    0.70
   4  -6 -10    3.98    0.82
   4  -6  -9    0.39    0.51
   4   6  -9    0.82    0.64
   4   6  -9   -0.38    0.46
   4  -6  -9    0.16    0.48
   4   6  -8   81.02    3.26
   4  -6  -8   82.56    3.40
   4   6  -8   84.62    3.42
   4  -6  -8   82.32    3.44
   4  -6  -8   75.35    3.17
   4   6  -7  266.67    5.94
   4  -6  -7  276.64    6.18
   4   6  -7  275.81    6.17
   4  -6  -7  260.02    6.10
   4   6  -6  499.26    8.15
   4  -6  -6  515.22    8.27
   4  -6  -6  493.54    8.24
   4  -6  -6  483.67    7.79
   4  -6  -6  509.12    7.46
   4  -6  -5    4.38    0.81
   4   6  -5    5.15    0.97
   4  -6  -5    5.51    0.92
   4   6  -5    6.17    0.97
   4  -6  -5    4.85    0.83
   4  -6  -5    6.16    0.91
   4   6  -4   15.62    1.48
   4  -6  -4   17.84    1.48
   4  -6  -4   18.10    1.45
   4   6  -3   21.20    1.66
   4  -6  -3   21.54    1.59
   4  -6  -3   22.39    3.26
   4  -6  -3   22.08    1.59
   4   6  -2   -0.23    0.52
   4   6  -2    0.62    0.77
   4  -6  -2    0.12    0.36
   4  -6  -2    0.05    0.34
   4  -6  -1   12.77    1.26
   4  -6  -1   10.63    1.13
   4  -6  -1   12.29    1.23
   4   6   0    1.73    0.55
   4   6   0    1.59    0.49
   4  -6   0    1.79    0.53
   4  -6   0    1.65    0.54
   4   6   1    3.54    0.78
   4   6   1    4.14    0.74
   4  -6   1    3.81    0.72
   4  -6   1    3.91    0.75
   4  -6   1    1.03    0.57
   4  -6   1    3.31    0.71
   4   6   2   40.98    2.20
   4  -6   2   39.96    2.22
   4  -6   2   42.27    2.29
   4  -6   2   43.75    2.32
   4   6   2   38.91    2.30
   4  -6   2   35.28    2.09
   4  -6   2   43.62    2.31
   4   6   3    2.39    0.67
   4   6   3    2.18    0.65
   4  -6   3    2.15    0.61
   4  -6   3    1.93    0.60
   4  -6   3    3.32    0.71
   4   6   4   87.92    3.29
   4  -6   4   84.37    3.13
   4   6   4   84.91    3.33
   4  -6   4   82.08    3.28
   4  -6   5   -0.36    0.52
   4   6   5    0.48    0.45
   4   6   5    0.43    0.51
   4   6   6    4.59    0.81
   4   6   6    4.51    0.84
   4   6   7    0.21    0.35
   4   6   7   -0.32    0.56
   4   6   8   -0.16    0.31
   4  -6   8    0.71    0.47
   4   6   8    0.63    0.42
   4   6   9    3.31    0.51
   4  -7 -12    7.58    0.85
   4   7 -12    6.58    0.74
   4  -7 -12    7.05    0.75
   4   7 -11    3.20    0.63
   4   7 -11    4.50    0.72
   4   7 -11    3.29    0.63
   4  -7 -11    2.99    0.64
   4  -7 -10   -0.30    0.53
   4   7 -10   -0.20    0.45
   4  -7 -10   -0.16    0.43
   4   7 -10    0.40    0.43
   4   7 -10   -0.11    0.43
   4  -7 -10    0.11    0.39
   4   7  -9   27.00    1.86
   4  -7  -9   29.95    2.02
   4   7  -9   25.64    1.85
   4   7  -9   28.59    1.92
   4  -7  -9   24.18    1.82
   4  -7  -9   24.49    1.82
   4   7  -8   18.00    1.60
   4  -7  -8   23.12    1.85
   4   7  -8   23.68    1.82
   4   7  -8   23.44    1.81
   4  -7  -8   20.66    1.72
   4  -7  -8   18.33    1.62
   4   7  -7   60.05    2.89
   4  -7  -7   64.00    3.05
   4   7  -7   62.99    2.91
   4   7  -7   65.60    3.02
   4  -7  -7   63.63    2.98
   4  -7  -7   59.32    2.82
   4   7  -6   11.59    1.32
   4  -7  -6   14.04    1.45
   4   7  -6   12.68    1.36
   4  -7  -6   12.63    1.38
   4  -7  -6   12.76    1.25
   4  -7  -6   12.67    1.34
   4   7  -5  178.50    4.91
   4  -7  -5  185.94    4.99
   4   7  -5  194.11    5.08
   4  -7  -5  181.64    4.91
   4  -7  -5  187.57    4.65
   4  -7  -5  188.80    4.77
   4   7  -4   37.08    2.24
   4  -7  -4   39.38    2.25
   4  -7  -4   40.57    2.19
   4   7  -3   73.59    3.07
   4  -7  -3   75.78    3.05
   4  -7  -3   72.99    2.91
   4   7  -2    2.67    0.69
   4  -7  -2    2.27    0.56
   4  -7  -2    2.54    0.63
   4  -7  -2    3.22    0.68
   4   7  -1   55.34    2.66
   4  -7  -1   57.61    2.65
   4  -7  -1   52.36    2.52
   4  -7  -1   51.90    2.47
   4   7   0    2.10    0.66
   4   7   0    3.04    0.64
   4  -7   0    2.72    0.67
   4  -7   0    3.63    0.74
   4   7   1    1.42    0.56
   4   7   1    0.78    0.38
   4  -7   1    1.07    0.47
   4  -7   1    1.67    0.57
   4  -7   1    1.09    0.45
   4   7   2  108.22    3.56
   4  -7   2  104.45    3.55
   4  -7   2  112.98    3.75
   4  -7   2  106.29    3.69
   4   7   2  100.73    3.68
   4  -7   2   94.26    3.44
   4  -7   2  104.26    3.56
   4   7   3    5.97    1.00
   4   7   3    5.47    0.94
   4  -7   3    5.15    0.86
   4  -7   3    5.89    0.93
   4  -7   3    6.71    0.99
   4  -7   3    3.58    0.69
   4   7   4    1.58    0.78
   4  -7   4    0.83    0.55
   4  -7   4    1.34    0.64
   4  -7   4   -0.77    0.84
   4   7   4    1.39    0.64
   4  -7   5    0.56    0.59
   4   7   5    0.45    0.50
   4   7   6    0.16    0.48
   4   7   6    0.25    0.52
   4   7   7    0.29    0.41
   4  -7   7   -0.86    0.59
   4   7   7   -0.83    0.61
   4   7   8    0.83    0.33
   4   7   8    1.00    0.43
   4  -8 -12   28.72    1.49
   4   8 -12   26.97    1.34
   4   8 -12   25.26    1.23
   4  -8 -12   27.17    1.32
   4  -8 -11    0.81    0.34
   4   8 -11    1.51    0.51
   4   8 -11    1.19    0.40
   4  -8 -11    1.27    0.41
   4  -8 -10    1.01    0.60
   4   8 -10    0.62    0.40
   4  -8 -10    0.78    0.47
   4   8 -10    1.01    0.51
   4   8 -10    1.60    0.53
   4  -8 -10    1.01    0.50
   4  -8  -9    1.35    0.57
   4   8  -9    1.56    0.63
   4  -8  -9    1.77    0.54
   4   8  -9    2.23    0.71
   4   8  -9    1.60    0.57
   4  -8  -9    1.58    0.54
   4  -8  -8    4.61    0.85
   4   8  -8    5.31    0.94
   4  -8  -8    5.46    0.94
   4   8  -8    5.89    1.02
   4   8  -8    5.58    0.93
   4  -8  -8    6.34    1.00
   4  -8  -7    5.68    0.97
   4   8  -7    5.82    1.09
   4  -8  -7    5.18    1.00
   4   8  -7    4.52    0.95
   4   8  -7    7.07    1.09
   4  -8  -7    6.69    1.02
   4   8  -6   33.73    2.23
   4  -8  -6   36.93    2.33
   4  -8  -6   36.61    2.11
   4   8  -6   35.11    2.18
   4   8  -6   36.57    2.23
   4  -8  -6   37.44    2.22
   4  -8  -6   34.19    2.11
   4   8  -5   10.40    1.35
   4  -8  -5    7.08    1.03
   4   8  -5    9.38    1.17
   4  -8  -5    9.29    1.11
   4   8  -4    0.00    0.47
   4  -8  -4    0.59    0.46
   4  -8  -4   -0.02    0.37
   4   8  -3   20.19    1.67
   4  -8  -3   20.06    1.63
   4  -8  -3   20.19    1.58
   4   8  -2   -0.62    0.56
   4  -8  -2   -0.31    0.32
   4  -8  -2    0.13    0.37
   4   8  -1   25.24    1.85
   4  -8  -1   24.03    1.76
   4  -8  -1   24.08    1.78
   4  -8  -1   23.84    1.73
   4  -8   0  108.86    3.76
   4   8   0  109.03    3.79
   4  -8   0  106.62    3.58
   4   8   1   29.72    1.85
   4  -8   1   26.71    1.80
   4  -8   1   27.93    1.96
   4   8   1   27.50    1.93
   4  -8   1   25.27    1.69
   4  -8   1   28.83    1.87
   4   8   2   42.48    2.25
   4  -8   2   41.82    2.23
   4  -8   2   43.85    2.39
   4  -8   2   42.06    2.38
   4   8   2   40.56    2.35
   4  -8   2   36.30    2.15
   4  -8   2   41.94    2.28
   4   8   3   24.01    1.73
   4  -8   3   23.56    1.66
   4  -8   3   20.99    1.71
   4  -8   3   22.89    1.77
   4   8   3   20.94    1.70
   4  -8   3   18.00    1.57
   4   8   4   41.84    2.30
   4  -8   4   40.90    2.34
   4   8   4   37.51    2.23
   4  -8   4   34.25    2.07
   4  -8   5   22.46    1.75
   4   8   5   21.71    1.66
   4  -8   5   21.04    1.64
   4  -8   6    4.19    0.72
   4  -8   6    2.38    0.79
   4   8   6    3.79    0.77
   4   8   6    3.50    0.79
   4   8   7   -0.33    0.45
   4   8   7   -0.19    0.46
   4   8   8    1.13    0.38
   4   8   8    0.77    0.43
   4  -9 -12    0.33    0.32
   4   9 -12    0.46    0.31
   4  -9 -11    0.05    0.29
   4   9 -11    0.09    0.38
   4  -9 -10    2.37    0.66
   4   9 -10    2.32    0.62
   4  -9 -10    2.31    0.58
   4   9 -10    2.23    0.63
   4   9 -10    1.97    0.49
   4  -9 -10    2.19    0.52
   4   9  -9    7.27    1.02
   4  -9  -9    7.74    1.05
   4   9  -9    7.80    1.08
   4   9  -9    7.95    1.00
   4  -9  -9    7.94    0.99
   4  -9  -9    7.74    1.09
   4  -9  -8    0.52    0.50
   4   9  -8    1.29    0.67
   4  -9  -8    0.94    0.54
   4   9  -8    0.88    0.59
   4   9  -8    1.07    0.54
   4  -9  -8    1.77    0.55
   4   9  -7  120.92    4.10
   4  -9  -7  124.11    4.27
   4   9  -7  115.49    3.99
   4  -9  -7  124.98    3.98
   4  -9  -7  122.42    3.77
   4  -9  -7  111.76    3.83
   4   9  -6   12.98    1.45
   4  -9  -6   14.54    1.52
   4   9  -6   12.67    1.38
   4  -9  -6   15.54    1.43
   4  -9  -6   13.48    1.36
   4   9  -5   74.39    3.27
   4  -9  -5   81.70    3.38
   4  -9  -5   75.62    3.08
   4   9  -5   78.05    3.23
   4   9  -4    2.18    0.76
   4  -9  -4    1.34    0.47
   4   9  -4    0.79    0.45
   4  -9  -4    2.33    0.66
   4   9  -3    1.61    0.61
   4  -9  -3    1.69    0.53
   4   9  -3    1.00    0.43
   4  -9  -3    1.32    0.49
   4   9  -2   18.89    1.65
   4  -9  -2   20.64    1.64
   4  -9  -2   17.91    1.55
   4   9  -2   17.04    1.47
   4  -9  -2   18.03    1.52
   4   9  -1    1.36    0.68
   4   9  -1    0.38    0.46
   4  -9  -1    0.36    0.45
   4  -9  -1    0.64    0.50
   4  -9  -1    1.55    0.63
   4   9   0  219.38    5.41
   4  -9   0  205.94    5.23
   4   9   0  206.36    5.17
   4  -9   0  201.87    5.00
   4   9   1   47.29    2.29
   4  -9   1   45.60    2.31
   4  -9   1   44.96    2.49
   4   9   1   41.57    2.37
   4  -9   1   37.84    2.13
   4  -9   1   45.69    2.37
   4   9   2  226.61    5.09
   4  -9   2  220.30    4.99
   4  -9   2  216.37    5.29
   4  -9   2  209.36    5.37
   4   9   2  208.26    5.24
   4  -9   2  216.30    5.11
   4   9   3   39.46    2.19
   4  -9   3   40.21    2.33
   4  -9   3   41.91    2.39
   4   9   3   39.43    2.31
   4  -9   3   34.16    2.10
   4  -9   4    0.73    0.59
   4  -9   4   -0.98    0.73
   4   9   4    0.66    0.58
   4  -9   5   16.71    1.52
   4   9   5   16.16    1.46
   4  -9   5   15.24    1.37
   4  -9   6    0.66    0.45
   4   9   6    0.39    0.46
   4   9   6    0.69    0.56
   4  -9   7    1.19    0.38
   4   9   7    2.64    0.59
   4   9   7    2.28    0.65
   4   9   8    0.93    0.34
   4   9   8    0.27    0.35
   4 -10 -12    0.12    0.32
   4 -10 -11    0.74    0.39
   4  10 -11    0.57    0.39
   4  10 -10   10.50    1.07
   4 -10 -10    9.53    1.08
   4  10 -10   11.33    1.21
   4 -10 -10    9.98    1.15
   4  10  -9   12.19    1.28
   4 -10  -9   13.77    1.39
   4  10  -9   14.56    1.38
   4 -10  -9   14.15    1.38
   4 -10  -8    7.60    1.04
   4  10  -8    7.89    1.09
   4 -10  -8    8.80    1.17
   4  10  -8    7.43    1.14
   4  10  -7  114.19    3.99
   4 -10  -7  120.48    4.17
   4  10  -7  111.22    3.93
   4 -10  -7  119.83    3.80
   4 -10  -7  112.58    3.86
   4 -10  -6    0.67    0.52
   4  10  -6    0.49    0.58
   4 -10  -6    0.96    0.48
   4  10  -6    1.35    0.69
   4 -10  -6    1.42    0.55
   4  10  -5   15.56    1.59
   4 -10  -5   17.71    1.63
   4  10  -5   17.08    1.59
   4 -10  -5   15.61    1.46
   4  10  -4   85.03    3.48
   4 -10  -4   90.04    3.53
   4  10  -4   83.17    3.32
   4 -10  -4   87.68    3.36
   4  10  -3   31.19    2.15
   4 -10  -3   34.06    2.14
   4  10  -3   30.78    2.01
   4 -10  -3   36.36    2.15
   4  10  -2    6.24    1.05
   4 -10  -2    5.94    0.94
   4 -10  -2    6.44    1.01
   4  10  -2    6.44    0.99
   4 -10  -2    6.45    0.96
   4  10  -1  234.55    5.77
   4 -10  -1  252.60    5.72
   4 -10  -1  239.28    5.65
   4  10  -1  239.84    5.53
   4 -10  -1  242.96    5.50
   4  10   0   68.59    3.07
   4 -10   0   67.06    3.03
   4 -10   0   60.74    2.40
   4  10   0   66.96    3.01
   4 -10   0   67.19    2.91
   4  10   1    1.07    0.62
   4  10   1    0.84    0.40
   4 -10   1    1.15    0.47
   4 -10   1    2.32    0.68
   4 -10   1    1.13    0.47
   4  10   2    3.50    0.85
   4  10   2    3.24    0.74
   4 -10   2    3.50    0.81
   4 -10   2    2.98    0.75
   4 -10   2    5.35    1.02
   4 -10   2    3.73    0.79
   4  10   3   35.72    2.09
   4 -10   3   34.85    2.18
   4 -10   3   33.31    2.15
   4  10   3   32.91    2.08
   4 -10   3   32.46    2.01
   4 -10   4   32.27    2.05
   4 -10   4   32.21    2.06
   4  10   4   30.41    1.99
   4 -10   4   29.42    1.93
   4 -10   5    1.41    0.64
   4 -10   5    1.93    0.65
   4  10   5    1.10    0.59
   4  10   6   15.37    1.34
   4 -10   6   17.05    1.35
   4  10   7    8.05    0.90
   4 -10   7    8.16    0.83
   4  10   7    7.88    0.91
   4  10   8    6.64    0.67
   4  10   8    6.93    0.73
   4 -11 -12    0.41    0.29
   4 -11 -11    3.48    0.59
   4  11 -11    3.72    0.61
   4  11 -10   17.67    1.30
   4 -11 -10   19.20    1.45
   4  11 -10   17.62    1.38
   4 -11 -10   17.05    1.40
   4 -11  -9    5.97    0.95
   4  11  -9    5.01    0.84
   4 -11  -9    6.12    0.94
   4  11  -9    4.65    0.88
   4  11  -8   33.98    2.12
   4 -11  -8   36.16    2.25
   4  11  -8   35.22    2.18
   4 -11  -8   34.92    2.11
   4 -11  -7    1.80    0.63
   4  11  -7    2.84    0.82
   4 -11  -7    2.90    0.79
   4  11  -7    3.85    0.89
   4 -11  -7    2.80    0.65
   4  11  -6   29.87    2.13
   4 -11  -6   30.34    2.13
   4  11  -6   27.72    2.00
   4 -11  -6   27.63    1.89
   4  11  -5  135.59    4.45
   4 -11  -5  141.18    4.48
   4  11  -5  131.60    4.24
   4 -11  -5  134.97    4.19
   4  11  -4    1.94    0.71
   4 -11  -4    2.86    0.74
   4  11  -4    2.92    0.76
   4 -11  -4    2.68    0.75
   4  11  -3   15.72    1.57
   4 -11  -3   12.07    1.32
   4  11  -3   12.97    1.39
   4 -11  -3   12.53    1.30
   4  11  -2   64.47    3.09
   4 -11  -2   65.65    2.98
   4 -11  -2   63.69    2.93
   4  11  -2   60.72    2.82
   4  11  -2   66.83    2.92
   4 -11  -2   67.35    2.93
   4  11  -1  283.79    6.32
   4 -11  -1  293.23    6.22
   4 -11  -1  291.38    6.26
   4  11  -1  291.82    6.14
   4 -11  -1  282.56    5.96
   4  11   0   39.21    2.33
   4 -11   0   35.70    2.22
   4 -11   0   37.74    1.92
   4  11   0   38.38    2.28
   4 -11   0   36.85    2.19
   4  11   1    0.92    0.51
   4  11   1    0.49    0.49
   4 -11   1    0.32    0.43
   4  11   2    2.66    0.73
   4 -11   2    2.10    0.68
   4 -11   2    1.65    0.71
   4 -11   2    1.86    0.61
   4 -11   3   12.73    1.35
   4 -11   3   12.88    1.37
   4  11   3   12.42    1.34
   4 -11   4   25.81    1.87
   4  11   4   26.53    1.84
   4 -11   4   26.19    1.90
   4 -11   5    1.20    0.61
   4 -11   5    0.57    0.44
   4  11   5    1.00    0.61
   4  11   6    7.46    0.99
   4 -11   6    6.38    0.84
   4  11   7   16.57    1.20
   4 -11   7   15.64    1.11
   4  11   7   15.30    1.19
   4 -11   8   11.64    0.74
   4  11   8   -0.13    0.30
   4 -12 -11   -0.13    0.28
   4  12 -11   -0.15    0.35
   4 -12 -10    7.98    0.93
   4  12 -10    7.12    0.90
   4 -12 -10    8.58    0.99
   4  12  -9   23.61    1.62
   4 -12  -9   24.61    1.72
   4  12  -9   26.92    1.79
   4 -12  -9   23.88    1.69
   4  12  -8   29.32    1.96
   4 -12  -8   31.23    2.05
   4  12  -8   28.53    1.94
   4 -12  -8   28.40    1.78
   4 -12  -8   26.65    1.83
   4  12  -7   15.42    1.54
   4 -12  -7   15.59    1.54
   4  12  -7   14.64    1.49
   4 -12  -7   13.94    1.35
   4 -12  -7   14.44    1.39
   4  12  -6   16.08    1.60
   4 -12  -6   16.32    1.57
   4  12  -6   16.76    1.58
   4 -12  -6   18.23    1.56
   4  12  -5    4.30    0.98
   4 -12  -5    5.33    0.96
   4  12  -5    4.27    0.95
   4 -12  -5    3.48    0.82
   4  12  -4   64.00    3.11
   4 -12  -4   66.41    3.05
   4  12  -4   62.70    2.94
   4 -12  -4   64.26    2.94
   4  12  -3   31.33    2.25
   4 -12  -3   33.28    2.15
   4  12  -3   33.41    2.16
   4 -12  -3   33.41    2.13
   4  12  -2   59.33    2.96
   4 -12  -2   58.97    2.85
   4 -12  -2   59.65    2.84
   4  12  -2   55.22    2.73
   4  12  -2   58.40    2.72
   4 -12  -2   54.76    2.69
   4  12  -1    3.07    0.74
   4  12  -1    4.96    0.99
   4 -12  -1    4.53    0.89
   4 -12  -1    3.24    0.81
   4 -12  -1    2.79    0.74
   4  12   0    1.56    0.66
   4  12   0    1.21    0.59
   4 -12   0    0.80    0.61
   4 -12   0    1.12    0.52
   4  12   1   21.81    1.70
   4 -12   1   19.09    1.66
   4  12   1   19.38    1.61
   4 -12   1   17.90    1.51
   4 -12   2   50.40    2.58
   4 -12   2   48.28    2.55
   4  12   2   47.58    2.47
   4 -12   2   50.78    2.44
   4 -12   3   31.00    2.02
   4 -12   3   32.04    2.08
   4  12   3   32.71    2.02
   4 -12   4  117.68    3.78
   4  12   4  120.83    3.75
   4 -12   4  121.33    3.87
   4 -12   4  113.34    3.28
   4 -12   5    4.62    0.81
   4 -12   5    3.79    0.74
   4  12   6   12.22    1.15
   4 -12   6   11.83    1.11
   4 -12   7    3.55    0.55
   4  12   7    3.58    0.61
   4  12   7    3.08    0.58
   4 -13 -11    0.81    0.31
   4  13 -11    1.06    0.41
   4 -13 -10    8.98    0.96
   4  13 -10    9.40    1.00
   4 -13 -10    9.49    1.00
   4 -13  -9    0.44    0.47
   4  13  -9    0.28    0.44
   4 -13  -9    0.76    0.49
   4  13  -9    0.40    0.51
   4  13  -8    9.05    1.13
   4 -13  -8    9.45    1.17
   4  13  -8    8.54    1.15
   4 -13  -8    9.51    1.08
   4 -13  -8   11.44    1.22
   4 -13  -7    0.82    0.50
   4  13  -7    1.03    0.70
   4 -13  -7    0.43    0.54
   4  13  -7    1.00    0.68
   4 -13  -7    0.14    0.40
   4  13  -6   40.65    2.44
   4 -13  -6   44.03    2.49
   4  13  -6   41.71    2.40
   4 -13  -6   39.46    2.28
   4  13  -5   45.82    2.66
   4 -13  -5   47.75    2.61
   4  13  -5   42.08    2.45
   4 -13  -5   45.54    2.49
   4  13  -4    8.98    1.30
   4 -13  -4   11.58    1.36
   4  13  -4   10.86    1.29
   4  13  -4   11.26    1.23
   4 -13  -4   10.11    1.23
   4  13  -3  138.69    4.55
   4 -13  -3  151.58    4.55
   4  13  -3  140.49    4.38
   4 -13  -3  140.98    4.35
   4  13  -2    8.96    1.25
   4 -13  -2   10.42    1.27
   4 -13  -2    9.27    1.17
   4  13  -2   10.69    1.26
   4  13  -2    9.64    1.14
   4 -13  -2   10.36    1.21
   4  13  -1    5.53    0.92
   4  13  -1    5.29    1.00
   4 -13  -1    3.47    0.82
   4 -13  -1    4.55    0.88
   4 -13  -1    4.61    0.86
   4  13   0  112.74    3.85
   4 -13   0  109.34    3.83
   4  13   0  108.18    3.71
   4 -13   0  106.22    3.69
   4  13   1   42.29    2.31
   4 -13   1   40.80    2.34
   4  13   1   41.61    2.30
   4 -13   1   40.04    2.21
   4 -13   2    1.44    0.65
   4 -13   2    1.11    0.65
   4 -13   2    1.26    0.50
   4  13   2    1.40    0.59
   4 -13   3    3.40    0.79
   4  13   3    4.49    0.86
   4 -13   4   11.70    1.26
   4  13   4   10.30    1.16
   4 -13   4   12.87    1.34
   4 -13   5   11.27    1.18
   4  13   5   10.55    1.17
   4 -13   5   11.27    1.16
   4 -13   6    0.45    0.36
   4  13   6    0.64    0.48
   4  13   7   19.62    1.20
   4 -13   7   18.53    1.09
   4  13   7   18.32    1.13
   4 -14 -11    0.48    0.25
   4  14 -11    0.00    0.26
   4 -14 -10   13.35    1.08
   4  14 -10   13.52    1.10
   4 -14 -10   13.77    1.09
   4  14  -9    6.16    0.81
   4 -14  -9    5.18    0.80
   4  14  -9    5.41    0.84
   4 -14  -9    7.38    0.89
   4  14  -8   76.69    2.92
   4 -14  -8   79.92    3.09
   4  14  -8   82.70    3.12
   4 -14  -8   79.04    2.86
   4 -14  -8   85.84    3.03
   4  14  -7  139.24    4.21
   4 -14  -7  145.88    4.33
   4  14  -7  134.75    4.16
   4 -14  -7  143.70    4.12
   4 -14  -7  147.52    4.07
   4  14  -6   83.06    3.41
   4 -14  -6   84.06    3.38
   4  14  -6   79.65    3.26
   4 -14  -6   78.46    3.20
   4  14  -5   -0.21    0.61
   4 -14  -5   -0.59    0.63
   4  14  -5   -0.47    0.61
   4 -14  -5   -0.05    0.43
   4  14  -4   70.69    3.27
   4 -14  -4   76.58    3.23
   4  14  -4   69.34    3.06
   4 -14  -4   69.99    3.07
   4  14  -3   16.79    1.70
   4 -14  -3   19.93    1.70
   4  14  -3   16.76    1.57
   4  14  -3   19.37    1.55
   4 -14  -3   17.11    1.57
   4  14  -2    1.35    0.51
   4  14  -2    1.20    0.63
   4 -14  -2    1.70    0.63
   4 -14  -2    1.91    0.66
   4  14  -2    1.07    0.68
   4 -14  -2    2.29    0.66
   4  14  -1   86.64    3.45
   4 -14  -1   89.87    3.44
   4  14  -1   96.00    3.45
   4 -14  -1   89.81    3.42
   4  14   0  103.74    3.67
   4 -14   0  104.58    3.71
   4  14   0  112.63    3.71
   4 -14   0  107.42    3.67
   4  14   1    1.23    0.51
   4  14   1    1.94    0.70
   4 -14   1    2.09    0.66
   4 -14   1    2.71    0.65
   4  14   2   39.95    2.11
   4 -14   2   39.12    2.23
   4 -14   2   38.17    2.23
   4  14   2   39.68    2.18
   4 -14   3   14.12    1.37
   4 -14   3   13.91    1.39
   4  14   3   14.59    1.35
   4 -14   4    5.22    0.90
   4  14   4    6.55    0.96
   4 -14   5    1.68    0.61
   4  14   5    1.68    0.58
   4  14   6   16.46    1.20
   4 -14   6   16.52    1.18
   4 -14   7    0.56    0.26
   4  14   7    0.26    0.27
   4  14   7    0.47    0.31
   4 -15 -10    8.30    0.81
   4  15 -10    9.01    0.85
   4 -15 -10    9.09    0.84
   4 -15  -9    0.30    0.39
   4  15  -9   -0.35    0.35
   4 -15  -9    0.26    0.44
   4  15  -9    0.55    0.49
   4 -15  -8    1.60    0.51
   4  15  -8    1.61    0.52
   4 -15  -8    1.41    0.58
   4  15  -8    1.56    0.63
   4 -15  -8    2.03    0.55
   4  15  -7    0.74    0.57
   4 -15  -7    0.39    0.52
   4  15  -7    0.16    0.59
   4 -15  -7    0.42    0.45
   4  15  -6   34.72    2.20
   4 -15  -6   35.57    2.19
   4  15  -6   31.94    2.11
   4 -15  -6   34.87    2.11
   4  15  -5   -0.16    0.62
   4 -15  -5    0.12    0.54
   4  15  -5    0.09    0.59
   4 -15  -5   -0.16    0.49
   4  15  -4    0.11    0.62
   4 -15  -4   -0.52    0.56
   4  15  -4   -0.17    0.61
   4 -15  -4    0.55    0.59
   4  15  -3   -0.41    0.61
   4 -15  -3    0.05    0.50
   4  15  -3    0.28    0.58
   4 -15  -3    0.21    0.47
   4  15  -2   76.21    3.27
   4 -15  -2   74.58    3.16
   4  15  -2   84.05    3.15
   4 -15  -2   75.83    3.13
   4  15  -1   14.93    1.51
   4 -15  -1   13.09    1.38
   4  15  -1   15.51    1.42
   4 -15  -1   13.67    1.38
   4  15   0    5.75    0.91
   4  15   0    3.28    0.82
   4 -15   0    3.08    0.79
   4 -15   0    3.09    0.73
   4  15   1    6.46    1.00
   4 -15   1    6.64    1.04
   4 -15   1    7.05    0.93
   4  15   1    5.15    0.82
   4  15   2    6.88    0.92
   4 -15   2    7.09    1.01
   4  15   2    7.60    1.01
   4 -15   2    7.16    1.06
   4 -15   3    0.74    0.53
   4 -15   3    0.33    0.60
   4  15   3   -0.11    0.44
   4 -15   4    3.06    0.69
   4 -15   4    3.54    0.78
   4  15   4    2.41    0.66
   4 -15   5    0.01    0.39
   4  15   5   -0.25    0.42
   4  15   6   37.18    1.66
   4 -15   6   38.21    1.66
   4  15   6   36.53    1.59
   4 -16 -10    0.06    0.24
   4  16 -10    0.29    0.32
   4 -16  -9   49.55    2.07
   4  16  -9   49.45    2.06
   4 -16  -9   51.53    1.97
   4  16  -8   20.97    1.40
   4 -16  -8   23.18    1.58
   4  16  -8   24.10    1.63
   4 -16  -8   21.46    1.43
   4  16  -7    0.07    0.41
   4 -16  -7    0.30    0.45
   4  16  -7   -0.07    0.56
   4 -16  -7    0.74    0.47
   4  16  -6   20.66    1.66
   4 -16  -6   20.35    1.65
   4  16  -6   21.69    1.69
   4 -16  -6   22.12    1.68
   4  16  -5   47.19    2.54
   4 -16  -5   46.08    2.43
   4  16  -5   43.94    2.42
   4 -16  -5   44.88    2.41
   4  16  -4   -0.12    0.63
   4 -16  -4   -0.03    0.48
   4  16  -4    0.60    0.61
   4 -16  -4    0.24    0.52
   4  16  -3    1.94    0.79
   4 -16  -3    0.62    0.53
   4  16  -3    0.95    0.69
   4 -16  -3    0.69    0.55
   4  16  -2    5.05    0.98
   4 -16  -2    4.99    0.88
   4 -16  -2    4.83    0.88
   4  16  -1    5.57    0.86
   4  16  -1    4.10    0.88
   4 -16  -1    5.75    0.92
   4 -16  -1    5.58    0.92
   4  16   0    9.03    1.16
   4 -16   0    8.90    1.13
   4  16   0   10.08    1.12
   4 -16   0    8.70    1.06
   4  16   1    1.70    0.59
   4 -16   1    1.08    0.61
   4  16   1    1.47    0.58
   4 -16   1    1.65    0.51
   4  16   1    1.66    0.57
   4  16   2    7.68    0.98
   4 -16   2    6.28    0.93
   4 -16   2    6.76    0.97
   4  16   2    5.55    0.83
  -4 -16  -3   24.25    1.60
   4 -16   3   22.87    1.57
   4  16   3   21.37    1.51
   4 -16   3   22.73    1.62
  -4 -16  -4   10.33    0.98
   4 -16   4    7.57    0.92
   4  16   4    8.69    0.99
   4 -16   4    9.39    1.03
   4 -16   5    1.10    0.48
   4  16   5    1.76    0.51
   4 -16   6    0.16    0.26
   4  16   6    1.02    0.39
   4  16   6    0.79    0.35
   4 -17  -9    2.44    0.53
   4  17  -9    3.03    0.60
   4 -17  -9    2.03    0.38
   4  17  -8    1.50    0.44
   4 -17  -8    2.01    0.58
   4  17  -8    2.04    0.64
   4 -17  -8    1.52    0.41
   4  17  -7    5.33    0.81
   4 -17  -7    6.78    0.92
   4  17  -7    6.55    0.96
   4 -17  -7    7.94    0.95
   4  17  -6   10.57    1.18
   4 -17  -6   10.25    1.15
   4  17  -6   10.85    1.24
   4 -17  -6   10.37    1.15
   4  17  -5    5.77    0.98
   4 -17  -5    6.35    0.98
   4  17  -5    5.78    0.95
   4 -17  -5    5.35    0.89
   4  17  -4   14.57    1.49
   4 -17  -4   13.43    1.35
   4  17  -4   12.69    1.36
   4 -17  -4   13.85    1.40
   4  17  -3   26.97    1.94
   4 -17  -3   25.19    1.82
   4  17  -3   26.77    1.88
   4 -17  -3   25.19    1.81
   4  17  -2   13.58    1.42
   4 -17  -2   15.67    1.43
   4 -17  -2   15.51    1.41
   4  17  -1   25.37    1.83
   4 -17  -1   31.52    1.92
   4 -17  -1   29.95    1.88
   4  17   0   22.28    1.66
   4 -17   0   24.82    1.71
   4  17   0   24.38    1.59
   4 -17   0   21.94    1.58
   4  17   1   26.06    1.71
   4 -17   1   24.37    1.65
   4 -17   1   24.15    1.67
   4  17   1   25.65    1.62
   4 -17   1   30.32    1.71
   4  17   2   23.12    1.54
   4 -17   2   20.88    1.52
   4 -17   2   22.33    1.59
   4  17   2   21.91    1.50
  -4 -17  -3    7.00    0.90
   4 -17   3    6.24    0.86
   4 -17   3    6.15    0.86
   4  17   3    5.92    0.81
  -4 -17  -4   32.84    1.61
   4 -17   4   30.30    1.65
   4  17   4   31.89    1.64
   4 -17   4   31.87    1.69
   4  17   5    5.18    0.69
   4 -17   5    5.50    0.70
   4 -18  -9    5.98    0.66
   4  18  -9    5.29    0.66
   4  18  -8    0.33    0.28
   4 -18  -8    0.60    0.36
   4  18  -8    1.01    0.49
   4 -18  -8    0.42    0.27
   4  18  -7    4.38    0.70
   4 -18  -7    4.09    0.69
   4  18  -7    5.52    0.85
   4 -18  -7    4.24    0.70
   4  18  -6   15.80    1.31
   4 -18  -6   17.42    1.38
   4  18  -6   17.03    1.45
   4 -18  -6   17.08    1.39
   4  18  -5    5.27    0.85
   4 -18  -5    5.73    0.87
   4  18  -5    7.10    1.00
   4 -18  -5    6.56    0.95
   4  18  -4   37.12    2.14
   4 -18  -4   39.03    2.12
   4  18  -4   38.24    2.16
   4 -18  -4   40.42    2.20
   4  18  -3   15.39    1.45
   4 -18  -3   18.33    1.50
   4 -18  -3   18.32    1.51
   4  18  -2    0.51    0.60
   4 -18  -2    0.12    0.42
   4  18  -1    4.55    0.89
   4 -18  -1    4.44    0.79
   4  18   0    7.30    0.99
   4 -18   0    6.75    0.94
   4  18   0    7.66    0.93
   4 -18   0    7.04    0.88
   4  18   1    5.10    0.83
   4 -18   1    3.35    0.69
   4 -18   1    5.17    0.82
   4  18   1    4.57    0.70
   4  18   2    2.68    0.63
   4 -18   2    1.37    0.49
   4 -18   2    2.42    0.67
   4  18   2    2.29    0.55
  -4 -18  -3    2.81    0.59
   4 -18   3    3.00    0.60
   4 -18   3    2.40    0.59
   4  18   3    3.37    0.60
  -4 -18  -4   16.63    1.09
   4 -18   4   16.45    1.13
   4  18   4   18.13    1.18
   4 -18   4   16.70    1.18
   4  18   5   13.93    0.93
   4 -18   5   14.32    0.95
   4 -19  -8    4.41    0.60
   4  19  -8    4.61    0.64
   4 -19  -8    4.70    0.57
   4  19  -7    5.79    0.68
   4 -19  -7    6.37    0.79
   4  19  -7    5.82    0.78
   4 -19  -7    6.42    0.77
   4  19  -6    1.21    0.49
   4 -19  -6    1.28    0.49
   4  19  -6    1.27    0.58
   4 -19  -6    1.52    0.53
   4  19  -5    0.73    0.51
   4 -19  -5    0.51    0.41
   4  19  -5    0.19    0.52
   4 -19  -5    0.31    0.42
   4  19  -4    1.76    0.63
   4 -19  -4    2.58    0.62
   4 -19  -4    2.22    0.64
   4  19  -3    2.89    0.75
   4 -19  -3    2.88    0.70
   4 -19  -3    3.55    0.70
   4  19  -2   12.19    1.27
   4 -19  -2   12.06    1.18
   4  19  -1    0.47    0.49
   4 -19  -1    1.01    0.44
   4  19   0    0.25    0.47
   4 -19   0    0.00    0.40
   4  19   0    0.79    0.41
   4 -19   0    0.39    0.29
   4  19   1   13.57    1.18
   4 -19   1   13.17    1.14
   4 -19   1   12.58    1.14
  -4 -19  -2    2.89    0.66
   4 -19   2    2.40    0.56
   4 -19   2    2.33    0.57
   4  19   2    2.76    0.54
  -4 -19  -3   14.67    1.13
   4 -19   3   13.28    1.03
   4  19   3   16.37    1.09
   4 -19   3   14.51    1.08
  -4 -19  -4    0.40    0.28
   4 -19   4    0.75    0.37
   4  19   4    0.14    0.25
   4 -20  -8   20.85    1.09
   4  20  -8   22.29    1.15
   4  20  -7    0.30    0.26
   4 -20  -7    0.19    0.30
   4  20  -7    0.67    0.40
   4 -20  -7    0.65    0.32
   4  20  -6   23.78    1.35
   4 -20  -6   24.29    1.42
   4  20  -6   26.05    1.54
   4 -20  -6   23.97    1.43
   4  20  -5    5.22    0.75
   4 -20  -5    4.96    0.73
   4 -20  -5    6.22    0.81
   4  20  -4    1.32    0.55
   4 -20  -4    1.16    0.46
   4 -20  -4    1.69    0.51
   4  20  -3   12.46    1.20
   4 -20  -3   12.83    1.17
   4  20  -2   40.25    2.04
   4 -20  -2   40.79    1.97
   4  20  -1    2.08    0.63
   4  20  -1    3.07    0.59
   4 -20  -1    2.08    0.49
   4  20   0    5.01    0.78
   4 -20   0    3.35    0.60
   4  20   0    3.64    0.63
   4  20   1    0.43    0.39
   4 -20   1    0.26    0.33
   4 -20   1    0.02    0.35
  -4 -20  -2    4.73    0.69
   4 -20   2    4.82    0.65
   4 -20   2    5.35    0.70
  -4 -20  -3    4.73    0.62
   4 -20   3    4.67    0.57
   4 -20   3    4.35    0.58
   4 -20   4    2.22    0.40
   4 -21  -7    2.03    0.40
   4 -21  -7    1.38    0.35
   4  21  -6    0.54    0.28
   4 -21  -6    0.73    0.33
   4 -21  -6    0.67    0.32
   4  21  -5   -0.55    0.40
   4 -21  -5    0.11    0.31
   4 -21  -5    0.42    0.39
   4  21  -4    0.05    0.37
   4 -21  -4    0.19    0.34
   4  21  -3    3.47    0.69
   4 -21  -3    3.27    0.61
   4  21  -2    2.39    0.63
   4 -21  -2    3.14    0.58
   4  21  -1    2.78    0.64
   4  21  -1    3.87    0.62
   4 -21  -1    2.03    0.44
   4  21   0    4.28    0.70
   4 -21   0    3.81    0.59
  -4 -21  -1   24.78    1.45
   4 -21   1   23.35    1.28
  -4 -21  -2   21.99    1.27
   4 -21   2   20.79    1.12
  -4 -21  -3   -0.02    0.23
   4 -21   3    0.49    0.28
   4 -22  -6    0.74    0.29
   4  22  -5   13.86    0.92
   4 -22  -5   15.37    1.01
   4  22  -4   13.80    0.99
   4 -22  -4   14.03    1.01
   4  22  -3   -0.04    0.33
   4 -22  -3   -0.25    0.33
   4  22  -2    5.21    0.69
   4 -22  -2    5.30    0.62
   4  22  -1    2.86    0.58
   4 -22  -1    2.95    0.50
   4  22  -1    3.90    0.54
   4 -22  -1    2.37    0.41
  -4 -22   0    6.40    0.77
   4 -22   0    6.25    0.65
  -4 -22  -1    0.41    0.31
   4 -22   1    0.16    0.22
  -4 -22  -2    0.67    0.31
   4  23  -4    0.16    0.25
   4 -23  -4   -0.07    0.21
   4  23  -3    2.17    0.47
   4 -23  -3    1.16    0.31
   4  23  -2    3.40    0.55
   4 -23  -2    3.06    0.43
   4 -23  -2    3.20    0.42
  -4 -23   1    1.56    0.40
   4 -23  -1    0.76    0.29
  -4 -23   0   19.27    1.13
  -4 -23  -1   10.33    0.79
   5   0 -11   94.61    2.75
   5   0 -10   -0.82    0.53
   5   0  -9   10.03    1.19
   5   0  -9   12.40    1.41
   5   0  -8   -0.12    0.53
   5   0  -7   13.68    1.39
   5   0  -6    0.61    0.54
   5   0  -5   56.07    2.69
   5   0  -4    0.08    0.46
   5   0  -3   31.76    1.98
   5   0  -2   -0.25    0.44
   5   0  -1    0.66    0.47
   5   0   0    0.00    0.40
   5   0   0   -0.27    0.46
   5   0   1  173.44    4.70
   5   0   1  171.51    4.64
   5   0   2   -1.09    0.82
   5   0   3   -0.18    0.65
   5   0   3   -1.47    0.89
   5   0   4    0.30    0.57
   5   0   5   11.63    1.24
   5   0   5    1.48    0.49
   5   0   6   -2.25    0.68
   5   1 -11    3.82    0.65
   5  -1 -11    4.22    0.72
   5   1 -10   -0.04    0.45
   5  -1 -10    0.12    0.46
   5   1  -9   14.62    1.41
   5  -1  -9   14.94    1.37
   5   1  -8    0.25    0.57
   5  -1  -8   -0.11    0.52
   5   1  -7   14.72    1.45
   5  -1  -7   13.87    1.39
   5   1  -6    1.65    0.68
   5  -1  -6    1.08    0.60
   5   1  -5   16.91    1.54
   5  -1  -5   17.82    1.55
   5   1  -4    1.43    0.60
   5  -1  -4    1.74    0.51
   5  -1  -4    1.44    0.55
   5   1  -3    7.25    0.97
   5  -1  -3    7.64    1.02
   5   1  -2   10.17    1.17
   5  -1  -2   10.47    1.18
   5   1  -1   16.40    1.46
   5  -1  -1   16.06    1.45
   5   1   0   11.37    1.27
   5  -1   0   11.86    1.28
   5   1   0   12.99    1.35
   5  -1   0   11.70    1.28
   5   1   1    2.24    0.71
   5   1   1    2.99    0.82
   5  -1   1    2.17    0.77
   5   1   2   -0.25    0.38
   5   1   2   -0.97    0.77
   5  -1   2   -0.58    0.75
   5   1   3   13.22    1.35
   5  -1   3   13.56    1.31
   5  -1   3   12.08    1.20
   5   1   3   17.11    1.41
   5   1   4    4.97    0.91
   5  -1   4    4.51    0.84
   5   1   4    4.93    0.82
   5  -1   5    4.45    1.01
   5   1   5   -2.36    0.77
   5  -1   6   -1.93    0.68
   5   2 -11    5.76    0.74
   5  -2 -11    4.98    0.71
   5   2 -10   10.56    1.09
   5  -2 -10   11.26    1.14
   5   2  -9    1.92    0.73
   5  -2  -9    1.76    0.62
   5   2  -8    5.02    0.95
   5  -2  -8    5.75    1.01
   5   2  -7   46.30    2.48
   5  -2  -7   47.09    2.48
   5   2  -6   29.21    2.02
   5  -2  -6   28.24    1.93
   5   2  -5    1.37    0.68
   5  -2  -5    2.50    0.72
   5  -2  -5    0.87    0.40
   5   2  -4    2.55    0.74
   5   2  -4    1.24    0.47
   5  -2  -4    1.16    0.46
   5   2  -3   11.50    1.21
   5  -2  -3   12.76    1.29
   5   2  -2    2.81    0.68
   5  -2  -2    2.89    0.65
   5  -2  -2    3.56    0.75
   5   2  -1   17.38    1.47
   5  -2  -1   17.24    1.50
   5   2   0   19.07    1.58
   5  -2   0   17.53    1.53
   5   2   0   17.48    1.58
   5   2   1    8.50    1.09
   5  -2   1    7.81    1.07
   5   2   1    8.19    1.12
   5   2   2   15.36    1.43
   5  -2   2   13.53    1.33
   5   2   2   15.01    1.40
   5   2   3   -0.74    0.76
   5  -2   3   -0.48    0.74
   5   2   3    0.08    0.35
   5   2   4   23.64    1.75
   5  -2   4   24.04    1.63
   5  -2   4   21.45    1.49
   5   2   4   26.08    1.70
   5  -2   5    0.12    0.61
   5   2   5    2.12    0.52
   5  -2   6   11.20    0.94
   5   2   6   11.35    1.00
   5   3 -11    0.17    0.33
   5  -3 -11    0.36    0.38
   5   3 -10    1.58    0.59
   5  -3 -10    1.49    0.59
   5   3  -9    6.25    0.99
   5  -3  -9    6.83    0.98
   5   3  -8   74.32    3.09
   5  -3  -8   77.05    3.06
   5   3  -7  127.78    4.12
   5  -3  -7  130.09    4.04
   5   3  -6   13.91    1.46
   5  -3  -6   14.46    1.45
   5   3  -5  121.95    4.06
   5  -3  -5  128.50    3.99
   5  -3  -5  122.44    3.68
   5   3  -4    2.81    0.75
   5   3  -4    2.74    0.66
   5  -3  -4    3.02    0.70
   5   3  -3    0.50    0.47
   5   3  -3    1.04    0.47
   5  -3  -3    1.02    0.54
   5   3  -2    1.23    0.51
   5  -3  -2    1.35    0.54
   5  -3  -2    1.15    0.52
   5   3  -1   -0.61    0.64
   5   3  -1    0.54    0.45
   5  -3  -1    0.13    0.50
   5  -3  -1    0.45    0.44
   5   3   0   56.20    2.63
   5  -3   0   54.74    2.65
   5   3   0   52.09    2.69
   5   3   1    1.51    0.60
   5   3   1    0.95    0.51
   5  -3   1    1.65    0.67
   5   3   2    0.72    0.52
   5   3   2   -0.40    0.72
   5  -3   2   -0.68    0.72
   5   3   3    5.68    0.96
   5  -3   3    3.11    0.72
   5  -3   3    3.81    0.59
   5   3   3    4.42    0.79
   5   3   4    9.11    1.20
   5  -3   4    9.46    1.07
   5   3   4    9.57    0.99
   5   3   4   10.98    1.12
   5  -3   5   -1.14    0.66
   5   3   5    1.33    0.50
   5  -3   6    0.81    0.43
   5   3   6   -1.76    0.64
   5   4 -11    9.74    0.90
   5  -4 -11    9.64    0.93
   5   4 -10    2.45    0.59
   5  -4 -10    2.60    0.67
   5   4  -9    4.24    0.84
   5  -4  -9    5.05    0.90
   5   4  -8    1.48    0.74
   5  -4  -8    2.07    0.66
   5   4  -7   79.69    3.28
   5  -4  -7   78.85    3.13
   5   4  -6    5.52    1.05
   5  -4  -6    7.35    1.03
   5   4  -5   36.93    2.29
   5  -4  -5   41.03    2.27
   5  -4  -5   37.15    2.08
   5   4  -4    7.89    1.13
   5  -4  -4    7.68    1.02
   5   4  -3    7.88    1.09
   5   4  -3    7.53    0.96
   5   4  -2    1.65    0.60
   5  -4  -2    1.41    0.57
   5   4  -1   -0.07    0.56
   5   4  -1    0.21    0.43
   5  -4  -1   -0.26    0.45
   5  -4  -1    0.39    0.47
   5   4   0    0.04    0.51
   5   4   0    1.26    0.60
   5  -4   0    0.36    0.52
   5   4   1   29.30    1.92
   5  -4   1   28.44    1.93
   5   4   1   26.40    1.91
   5   4   2    5.83    0.93
   5   4   2    4.57    0.80
   5  -4   2    5.12    0.88
   5  -4   2    6.77    0.92
   5   4   3    0.54    0.54
   5  -4   3   -0.71    0.67
   5  -4   3   -1.47    0.71
   5   4   3    0.91    0.49
   5   4   4   13.47    1.39
   5  -4   4   13.11    1.20
   5   4   4   12.43    1.12
   5  -4   4   11.38    1.08
   5   4   4   14.77    1.26
   5  -4   5   -1.45    0.58
   5   4   5    0.49    0.39
   5  -4   6    0.67    0.46
   5   4   6   -1.68    0.60
   5   5 -11    2.94    0.55
   5  -5 -11    2.57    0.56
   5   5 -10    0.83    0.49
   5  -5 -10    1.42    0.58
   5   5  -9    3.30    0.78
   5  -5  -9    2.74    0.67
   5  -5  -8   10.60    1.18
   5   5  -8   10.13    1.22
   5   5  -7   31.80    2.17
   5  -5  -7   33.32    2.07
   5   5  -6   19.71    1.76
   5  -5  -6   20.87    1.76
   5   5  -5    1.30    0.75
   5  -5  -5    0.94    0.60
   5  -5  -5    1.24    0.54
   5   5  -4    0.17    0.48
   5  -5  -4    0.17    0.39
   5   5  -3   24.45    1.87
   5   5  -3   25.75    1.70
   5  -5  -3   23.24    1.73
   5   5  -2    2.94    0.66
   5  -5  -2    1.95    0.63
   5   5  -1    0.25    0.54
   5   5  -1    1.49    0.55
   5  -5  -1    1.04    0.59
   5  -5  -1    1.10    0.57
   5   5   0    1.63    0.73
   5   5   0    1.26    0.52
   5  -5   0    1.74    0.66
   5   5   1  202.38    4.89
   5  -5   1  188.66    4.80
   5   5   1  195.64    5.09
   5   5   2   10.42    1.16
   5  -5   2    9.20    1.12
   5  -5   2   11.28    1.18
   5   5   2    9.93    1.18
   5  -5   2    8.59    0.98
   5   5   3    1.91    0.67
   5  -5   3    0.37    0.57
   5  -5   3    0.52    0.52
   5   5   3    0.72    0.44
   5  -5   4    0.01    0.44
   5  -5   4   -0.33    0.54
   5   5   4   -0.30    0.39
   5   5   4    0.48    0.41
   5   5   5   10.52    0.95
   5  -5   5   11.28    1.03
   5   5   5   11.32    1.05
   5  -5   6    7.02    0.76
   5   5   6    1.89    0.40
   5   6 -11    1.29    0.39
   5  -6 -11    1.22    0.46
   5   6 -10    9.21    0.98
   5  -6 -10   10.48    1.07
   5   6  -9    1.36    0.53
   5  -6  -9    2.05    0.63
   5   6  -8    2.86    0.75
   5  -6  -8    2.80    0.68
   5   6  -7   75.04    3.19
   5  -6  -7   75.47    3.05
   5   6  -6  494.04    8.20
   5  -6  -6  513.22    7.86
   5  -6  -6  515.82    7.46
   5   6  -5   68.99    3.13
   5  -6  -5   73.89    2.97
   5   6  -4   26.28    1.96
   5  -6  -4   25.24    1.78
   5   6  -3    6.22    1.02
   5  -6  -3    5.70    0.93
   5   6  -2    9.67    1.06
   5  -6  -2   10.74    1.22
   5   6  -1    4.74    0.92
   5   6  -1    6.59    0.91
   5  -6  -1    4.85    0.87
   5  -6  -1    6.43    0.99
   5   6   0  204.94    4.83
   5  -6   0  186.38    4.79
   5   6   0  188.08    5.06
   5  -6   0  192.40    4.86
   5   6   1   27.25    1.81
   5  -6   1   25.18    1.79
   5  -6   1   26.62    1.79
   5   6   1   25.29    1.88
   5   6   2    7.12    1.03
   5   6   2    7.88    1.04
   5  -6   2    6.91    0.94
   5  -6   2    6.89    0.98
   5  -6   2    8.92    1.05
   5   6   3    8.46    1.10
   5  -6   3    4.90    0.75
   5  -6   3    8.68    1.01
   5  -6   3    8.76    1.02
   5   6   3    6.99    0.93
   5  -6   4   -0.26    0.51
   5   6   4    0.63    0.44
   5   6   4    0.55    0.46
   5   6   5    4.04    0.63
   5   6   5    5.30    0.73
   5  -6   6    7.81    0.76
   5   6   6    2.71    0.51
   5   7 -11   22.46    1.17
   5  -7 -11   25.03    1.36
   5   7 -10    1.98    0.53
   5  -7 -10    2.30    0.58
   5   7  -9   -0.45    0.49
   5  -7  -9   -0.10    0.45
   5   7  -8   51.02    2.50
   5  -7  -8   51.67    2.42
   5   7  -7    1.06    0.79
   5  -7  -7    1.21    0.73
   5   7  -6    1.70    0.98
   5  -7  -6    1.79    0.79
   5  -7  -6    2.85    0.75
   5   7  -5    0.93    0.65
   5  -7  -5    1.67    0.57
   5   7  -4    1.45    0.69
   5  -7  -4    0.75    0.48
   5   7  -3   24.04    1.87
   5  -7  -3   26.29    1.86
   5   7  -2   37.52    2.29
   5   7  -2   34.53    2.20
   5  -7  -2   35.52    2.16
   5   7  -1    3.36    0.86
   5   7  -1    4.00    0.73
   5  -7  -1    2.41    0.66
   5  -7  -1    3.78    0.82
   5   7   0  134.46    3.87
   5  -7   0  118.09    3.79
   5  -7   0  127.77    3.89
   5   7   0  120.94    4.04
   5  -7   0  114.36    3.76
   5   7   1    0.34    0.63
   5   7   1   -0.27    0.49
   5  -7   1    0.51    0.51
   5  -7   1    0.10    0.39
   5   7   2   -0.13    0.47
   5   7   2   -0.38    0.48
   5  -7   2   -0.14    0.48
   5  -7   2    0.23    0.40
   5   7   3   16.79    1.45
   5  -7   3   16.02    1.28
   5  -7   3   18.60    1.43
   5   7   3   17.58    1.44
   5  -7   3   19.98    1.41
   5  -7   4    0.28    0.37
   5   7   4    1.30    0.55
   5   7   5   24.08    1.39
   5  -7   5   26.65    1.38
   5   7   5   22.40    1.36
   5  -7   6   17.18    0.97
   5   7   6    8.29    0.75
   5  -8 -11    4.03    0.59
   5   8 -10    0.07    0.39
   5  -8 -10   -0.33    0.49
   5   8  -9    8.00    0.99
   5  -8  -9    7.66    0.94
   5   8  -8    1.12    0.67
   5  -8  -8    0.48    0.45
   5   8  -7   59.27    2.83
   5  -8  -7   65.06    2.77
   5   8  -6   14.38    1.55
   5  -8  -6   12.81    1.27
   5  -8  -6   14.67    1.33
   5   8  -5   59.83    2.93
   5  -8  -5   63.17    2.79
   5  -8  -5   61.28    2.71
   5   8  -4   80.93    3.40
   5  -8  -4   87.81    3.31
   5  -8  -4   84.77    3.26
   5   8  -3   10.83    1.31
   5  -8  -3   10.37    1.22
   5   8  -2    8.49    1.15
   5   8  -2    7.40    1.10
   5  -8  -2    8.95    1.12
   5  -8  -1  136.51    4.06
   5   8  -1  141.81    4.37
   5  -8  -1  139.83    4.16
   5   8   0    1.54    0.65
   5   8   0    1.10    0.42
   5  -8   0    1.59    0.60
   5  -8   0    1.50    0.60
   5  -8   0    3.10    0.73
   5  -8   0    2.06    0.69
   5   8   1   23.18    1.62
   5  -8   1   21.96    1.61
   5  -8   1   25.04    1.76
   5  -8   1   25.11    1.69
   5   8   1   22.15    1.73
   5   8   2   25.94    1.70
   5  -8   2   23.97    1.60
   5  -8   2   26.18    1.74
   5   8   2   23.94    1.73
   5  -8   3   -0.30    0.59
   5  -8   3    0.89    0.48
   5   8   3    1.29    0.55
   5   8   4   28.52    1.67
   5  -8   4   31.84    1.56
   5   8   5    2.39    0.55
   5   8   5    1.82    0.45
   5  -8   6   13.15    0.84
   5   9 -10    0.97    0.42
   5  -9 -10    0.50    0.41
   5   9  -9    0.68    0.43
   5  -9  -9    0.56    0.42
   5   9  -8    0.73    0.63
   5  -9  -8    0.62    0.58
   5   9  -7   54.18    2.70
   5  -9  -7   58.24    2.56
   5  -9  -7   53.90    2.46
   5  -9  -7   57.39    2.38
   5   9  -6    1.20    0.73
   5  -9  -6    0.84    0.49
   5  -9  -6    1.66    0.60
   5  -9  -6    0.56    0.45
   5   9  -5    9.38    1.28
   5  -9  -5   10.59    1.21
   5  -9  -5   11.66    1.26
   5   9  -4    1.56    0.70
   5  -9  -4    2.97    0.74
   5  -9  -4    2.46    0.72
   5   9  -3    3.95    0.85
   5   9  -3    3.45    0.82
   5  -9  -3    5.30    0.91
   5   9  -2    3.63    0.91
   5   9  -2    3.86    0.86
   5  -9  -2    3.22    0.80
   5   9  -1    5.47    1.02
   5  -9  -1    4.32    0.83
   5  -9  -1    5.47    0.97
   5   9   0    6.02    1.02
   5   9   0    5.59    0.83
   5  -9   0    5.14    0.87
   5  -9   0    6.10    0.93
   5  -9   0    5.93    0.94
   5  -9   0    5.50    0.95
   5   9   1   44.20    2.14
   5  -9   1   43.33    2.16
   5  -9   1   42.69    2.25
   5  -9   1   45.20    2.26
   5   9   1   42.83    2.34
   5   9   2   10.78    1.15
   5  -9   2    9.27    0.98
   5  -9   2    9.32    1.08
   5  -9   2   10.16    1.05
   5   9   2    8.38    1.10
   5  -9   3   23.43    1.59
   5   9   3   23.91    1.63
   5  -9   4   17.39    1.18
   5   9   4    0.70    0.47
   5   9   5    3.68    0.61
   5   9   5    2.53    0.50
   5  10 -10    1.46    0.42
   5 -10 -10    1.09    0.40
   5  10  -9    1.12    0.51
   5 -10  -9    1.30    0.53
   5  10  -8    0.21    0.48
   5 -10  -8   -0.08    0.47
   5 -10  -8    0.21    0.30
   5  10  -7    4.78    0.96
   5 -10  -7    5.11    0.84
   5 -10  -7    5.11    0.80
   5 -10  -7    5.43    0.78
   5  10  -6  144.03    4.36
   5 -10  -6  141.27    4.12
   5 -10  -6  142.97    3.99
   5  10  -5    1.58    0.64
   5 -10  -5    1.90    0.60
   5 -10  -5    2.69    0.71
   5  10  -4    8.48    1.24
   5 -10  -4   10.47    1.21
   5 -10  -4    9.92    1.17
   5  10  -3    3.30    0.79
   5  10  -3    2.89    0.79
   5 -10  -3    3.85    0.85
   5  10  -2   54.31    2.71
   5  10  -2   51.75    2.60
   5 -10  -2   51.22    2.56
   5  10  -1   40.00    2.23
   5 -10  -1   36.06    2.03
   5  10  -1   36.29    2.19
   5 -10  -1   35.79    2.12
   5 -10   0   60.86    2.57
   5 -10   0   64.42    2.77
   5 -10   0   59.85    2.66
   5  10   0   60.23    2.75
   5 -10   0   58.15    2.64
   5  10   1    1.23    0.67
   5  10   1    2.17    0.63
   5 -10   1    1.21    0.51
   5 -10   1    1.02    0.51
   5 -10   1    2.10    0.61
   5 -10   2    0.08    0.36
   5  10   2    0.08    0.53
   5 -10   3    2.42    0.62
   5 -10   3    2.57    0.60
   5  10   3    2.54    0.69
   5  10   4   39.27    1.88
   5 -10   4   45.37    1.68
   5  10   5    7.42    0.78
   5 -10   5   19.52    1.03
   5  11 -10    0.50    0.29
   5 -11 -10    0.42    0.32
   5  11  -9   30.19    1.61
   5 -11  -9   33.04    1.68
   5 -11  -9   32.56    1.54
   5  11  -8    1.33    0.58
   5 -11  -8    1.81    0.60
   5 -11  -8    1.41    0.44
   5  11  -7   -0.01    0.57
   5 -11  -7    0.61    0.44
   5 -11  -7    0.92    0.48
   5 -11  -7    0.62    0.35
   5  11  -6   -0.19    0.70
   5 -11  -6    0.31    0.42
   5 -11  -6    0.64    0.48
   5  11  -5   30.16    2.07
   5 -11  -5   33.68    2.07
   5  11  -5   29.33    1.86
   5 -11  -5   28.60    1.89
   5  11  -4    7.44    1.00
   5  11  -4    6.59    1.06
   5 -11  -4    8.19    1.06
   5 -11  -4    7.64    1.06
   5  11  -3   27.26    1.97
   5  11  -3   27.30    1.86
   5 -11  -3   29.03    1.95
   5  11  -2    0.76    0.59
   5  11  -2    0.37    0.47
   5 -11  -2    0.16    0.46
   5  11  -1   12.34    1.26
   5 -11  -1   12.17    1.17
   5  11  -1   10.87    1.23
   5 -11  -1   12.19    1.29
   5 -11   0    9.05    1.01
   5 -11   0    8.89    1.07
   5  11   0    8.05    1.09
   5 -11   0    8.61    1.05
   5 -11   1   23.34    1.47
   5 -11   1   19.95    1.53
   5 -11   1   21.91    1.58
   5  11   1   21.66    1.61
   5 -11   2    0.05    0.41
   5 -11   2    0.02    0.36
   5 -11   3   17.40    1.34
   5 -11   3   20.43    1.36
   5  11   3   18.05    1.35
   5 -11   4    0.70    0.36
   5  11   4    0.55    0.47
   5  11   5   42.91    1.65
   5  12  -9    1.64    0.49
   5 -12  -9    1.53    0.46
   5 -12  -9    1.56    0.40
   5  12  -8    3.47    0.70
   5 -12  -8    3.63    0.66
   5 -12  -8    3.19    0.57
   5  12  -7   23.12    1.65
   5 -12  -7   25.78    1.56
   5 -12  -7   24.22    1.60
   5 -12  -7   23.42    1.51
   5  12  -6    8.92    1.23
   5 -12  -6    7.84    1.00
   5  12  -6    9.21    1.00
   5  12  -6    9.18    0.99
   5 -12  -6    8.38    1.01
   5  12  -5    1.21    0.51
   5  12  -5    1.19    0.71
   5 -12  -5    1.51    0.58
   5 -12  -5    2.04    0.59
   5  12  -4   33.79    2.16
   5 -12  -4   33.12    2.04
   5  12  -4   33.97    2.00
   5 -12  -4   34.03    2.05
   5  12  -3    0.43    0.50
   5  12  -3    0.46    0.67
   5 -12  -3    0.03    0.51
   5  12  -2    5.45    0.88
   5  12  -2    6.43    1.02
   5 -12  -2    6.00    0.86
   5 -12  -2    5.02    0.89
   5  12  -1    0.32    0.53
   5  12  -1    0.26    0.46
   5 -12  -1    0.08    0.40
   5 -12  -1   -0.37    0.46
   5  12   0    0.16    0.53
   5 -12   0   -0.20    0.43
   5 -12   0   -0.40    0.51
   5 -12   0   -0.47    0.50
   5  12   1    3.58    0.77
   5 -12   1    4.20    0.80
   5 -12   1    4.55    0.78
   5 -12   2    0.09    0.46
   5 -12   2   -0.30    0.40
   5  12   2   -0.67    0.49
   5 -12   3   13.94    1.17
   5 -12   3   15.38    1.17
   5  12   3   14.48    1.19
   5 -12   4    2.21    0.45
   5  12   4    1.74    0.52
   5  12   5    1.01    0.35
   5  13  -9   21.89    1.21
   5 -13  -9   25.44    1.28
   5 -13  -9   23.52    1.20
   5  13  -8   17.63    1.29
   5 -13  -8   20.15    1.26
   5 -13  -8   21.32    1.34
   5  13  -8   20.71    1.22
   5  13  -7    0.86    0.60
   5 -13  -7    2.00    0.55
   5  13  -7    2.66    0.62
   5 -13  -7    0.85    0.38
   5  13  -6    0.90    0.67
   5 -13  -6    0.83    0.42
   5  13  -6    1.25    0.49
   5 -13  -6    0.65    0.39
   5  13  -5    0.08    0.37
   5  13  -5    0.60    0.58
   5 -13  -5    0.47    0.45
   5 -13  -5    0.46    0.40
   5  13  -4   10.39    1.25
   5  13  -4   10.00    1.08
   5 -13  -4   10.39    1.21
   5  13  -3   44.36    2.38
   5  13  -3   44.38    2.22
   5 -13  -3   41.74    2.28
   5  13  -2    6.97    0.98
   5  13  -2    7.26    1.00
   5 -13  -2    8.23    0.93
   5 -13  -2    7.92    1.06
   5  13  -1    2.72    0.68
   5  13  -1    3.52    0.71
   5 -13  -1    3.57    0.63
   5 -13  -1    3.67    0.70
   5  13   0    3.46    0.72
   5 -13   0    2.82    0.64
   5 -13   0    3.28    0.66
   5 -13   1    1.43    0.52
   5 -13   1    1.33    0.51
   5  13   1    1.03    0.52
   5 -13   2    3.36    0.65
   5 -13   2    3.13    0.66
   5  13   2    3.80    0.70
   5 -13   3    0.44    0.42
   5 -13   3   -0.07    0.31
   5  13   3    1.03    0.51
   5 -13   4    0.16    0.25
   5  13   4    0.37    0.36
   5  14  -8    3.14    0.60
   5 -14  -8    3.32    0.50
   5 -14  -8    2.67    0.51
   5  14  -8    3.51    0.54
   5 -14  -8    3.97    0.55
   5  14  -7   37.55    1.93
   5 -14  -7   38.04    1.85
   5  14  -7   38.00    1.73
   5 -14  -7   38.75    1.81
   5  14  -6    7.02    0.97
   5 -14  -6    7.38    0.91
   5 -14  -6    6.74    0.89
   5  14  -5    3.94    0.85
   5 -14  -5    4.20    0.78
   5 -14  -5    4.23    0.77
   5  14  -4   11.36    1.29
   5  14  -4   10.77    1.04
   5 -14  -4   11.96    1.21
   5  14  -3   20.05    1.60
   5  14  -3   18.05    1.36
   5 -14  -3   19.64    1.55
   5  14  -2    6.88    0.89
   5  14  -2    8.33    1.06
   5 -14  -2    8.26    0.90
   5 -14  -2    6.92    0.95
   5  14  -1    5.61    0.81
   5  14  -1    6.14    0.87
   5 -14  -1    5.69    0.85
   5  14   0    0.94    0.40
   5 -14   0    1.27    0.54
   5 -14   0    0.70    0.43
   5  14   0    1.57    0.56
   5 -14   1    0.39    0.45
   5  14   1   -0.21    0.47
   5 -14   2   25.29    1.52
   5 -14   2   25.72    1.51
   5  14   2   23.91    1.44
   5 -14   3   10.35    0.94
   5 -14   3   11.96    0.96
   5  14   3   11.06    0.94
   5  14   4    1.11    0.37
   5  15  -8   22.17    1.23
   5 -15  -8   24.06    1.25
   5  15  -7   21.47    1.37
   5 -15  -7   22.71    1.38
   5 -15  -7   23.78    1.36
   5  15  -6   45.98    2.15
   5 -15  -6   48.77    2.13
   5 -15  -6   47.86    2.10
   5  15  -5    3.28    0.76
   5 -15  -5    3.25    0.66
   5 -15  -5    3.50    0.70
   5  15  -4    2.67    0.70
   5 -15  -4    2.34    0.62
   5  15  -3    4.48    0.70
   5  15  -3    4.70    0.87
   5 -15  -3    4.39    0.67
   5 -15  -3    3.98    0.76
   5  15  -2    0.19    0.35
   5  15  -2    0.54    0.50
   5 -15  -2    0.83    0.50
   5  15  -1   -0.06    0.37
   5  15  -1    0.07    0.39
   5 -15  -1   -0.01    0.37
   5  15   0    2.44    0.53
   5 -15   0    2.05    0.54
   5 -15   0    2.45    0.56
   5  15   0    2.56    0.59
   5 -15   1    1.13    0.48
   5  15   1    1.31    0.42
   5 -15   2    5.29    0.72
   5  15   2    5.97    0.75
   5 -15   3   10.99    0.89
   5  15   3   12.03    0.92
   5  16  -7    9.58    0.88
   5 -16  -7    9.14    0.84
   5 -16  -7    9.39    0.82
   5  16  -6    3.60    0.70
   5 -16  -6    3.39    0.62
   5 -16  -6    4.14    0.65
   5  16  -5   17.24    1.34
   5 -16  -5   17.21    1.31
   5  16  -4    5.86    0.87
   5 -16  -4    4.63    0.76
   5  16  -3    2.55    0.67
   5 -16  -3    2.07    0.44
   5 -16  -3    2.58    0.59
   5  16  -2    0.30    0.33
   5  16  -2    0.07    0.39
   5 -16  -2    0.71    0.47
   5  16  -1    9.16    0.94
   5 -16  -1    8.66    0.96
   5  16  -1    8.06    0.84
   5 -16  -1    8.51    0.92
   5  16   0    0.77    0.35
   5 -16   0    1.54    0.51
   5 -16   0    0.59    0.34
   5  16   0    0.92    0.42
   5 -16   1    9.69    0.92
   5  16   1    9.27    0.86
   5 -16   2   -0.27    0.34
   5  16   2   -0.09    0.30
   5  16   3   46.11    1.58
   5  17  -7    2.31    0.45
   5 -17  -7    2.78    0.44
   5  17  -6   17.20    1.16
   5 -17  -6   16.95    1.12
   5  17  -5    8.38    0.91
   5 -17  -5    8.86    0.91
   5  17  -4    3.68    0.67
   5 -17  -4    4.79    0.72
   5  17  -3   17.16    1.27
   5 -17  -3   17.67    1.30
   5  17  -2    0.93    0.47
   5 -17  -2    0.86    0.41
   5  17  -1    8.95    0.87
   5 -17  -1    8.45    0.87
   5  17  -1    8.87    0.79
   5 -17  -1    9.38    0.89
   5  17   0   10.45    0.85
   5 -17   0    9.49    0.90
   5  17   0   10.84    0.85
   5 -17   0   11.15    0.88
  -5 -17  -1    0.62    0.33
   5 -17   1    0.75    0.39
   5  17   1    0.59    0.32
   5 -17   2    8.29    0.73
   5  17   2    7.53    0.67
   5  18  -6    6.67    0.68
   5 -18  -6    6.20    0.64
   5  18  -5   16.75    1.11
   5 -18  -5   17.85    1.14
   5  18  -4    3.74    0.64
   5 -18  -4    4.22    0.63
   5  18  -3    0.93    0.44
   5 -18  -3    1.27    0.44
   5  18  -2   32.87    1.57
   5 -18  -2   35.15    1.60
   5  18  -1    0.29    0.33
   5 -18  -1   -0.11    0.32
   5 -18  -1   -0.23    0.24
   5  18   0   14.52    0.91
   5 -18   0   14.43    1.00
   5 -18   1    0.10    0.26
   5  19  -5    2.77    0.47
   5 -19  -5    3.55    0.49
   5  19  -4    4.75    0.62
   5 -19  -4    5.32    0.62
   5  19  -3    5.59    0.65
   5 -19  -3    7.42    0.72
   5  19  -2    1.10    0.40
   5 -19  -2    1.25    0.37
   5 -19  -2    0.97    0.31
   5  19  -1    0.08    0.27
   5 -19  -1   -0.02    0.25
   5 -19   0    2.40    0.40
   6   0  -9    0.14    0.32
   6   0  -8    1.97    0.52
   6   0  -7   -0.13    0.40
   6   0  -6    0.42    0.42
   6   0  -6    0.15    0.31
   6   0  -5    0.25    0.40
   6   0  -4   86.11    2.87
   6   0  -3    0.08    0.39
   6   0  -3   -0.11    0.49
   6   0  -2   10.11    1.04
   6   0  -2   11.67    1.13
   6   0  -1    0.31    0.36
   6   0  -1   -0.46    0.55
   6   0   0   34.57    1.83
   6   0   1   -0.89    0.60
   6   0   2   90.00    2.65
   6   0   3    2.37    0.63
   6   1  -9    0.31    0.37
   6  -1  -9    0.02    0.32
   6   1  -8    1.83    0.50
   6  -1  -8    0.95    0.40
   6   1  -7   -0.38    0.39
   6  -1  -7    0.40    0.38
   6  -1  -7   -0.26    0.32
   6   1  -6   29.27    1.73
   6  -1  -6   29.88    1.69
   6  -1  -6   28.07    1.53
   6   1  -5   32.47    1.70
   6  -1  -5   33.42    1.79
   6   1  -4   33.11    1.78
   6  -1  -4   36.12    1.91
   6   1  -3    4.21    0.78
   6  -1  -3    4.19    0.73
   6   1  -3    4.18    0.68
   6  -1  -3    3.82    0.74
   6   1  -2   27.82    1.68
   6  -1  -2   26.33    1.66
   6  -1  -2   26.28    1.64
   6   1  -2   28.90    1.76
   6  -1  -1    0.45    0.39
   6   1  -1    0.10    0.38
   6   1  -1   -0.98    0.64
   6  -1  -1   -0.25    0.47
   6   1   0    1.50    0.53
   6  -1   0    0.51    0.54
   6   1   1   -0.17    0.49
   6  -1   1    0.02    0.46
   6   1   2    1.29    0.55
   6  -1   2    1.02    0.47
   6  -1   3    8.28    0.85
   6   2  -9   -0.10    0.32
   6  -2  -9    0.47    0.32
   6   2  -8    4.41    0.70
   6  -2  -8    4.20    0.67
   6   2  -7   15.86    1.27
   6  -2  -7   16.58    1.25
   6  -2  -7   14.26    1.05
   6   2  -6    4.16    0.73
   6  -2  -6    4.06    0.65
   6   2  -5  107.55    2.94
   6  -2  -5  106.17    3.16
   6   2  -4    7.96    0.90
   6  -2  -4    9.28    1.06
   6   2  -3    0.41    0.48
   6  -2  -3   -0.08    0.40
   6   2  -3   -0.35    0.47
   6  -2  -3   -0.21    0.51
   6   2  -2   14.65    1.21
   6  -2  -2   16.45    1.37
   6  -2  -2   16.48    1.28
   6   2  -2   15.42    1.33
   6   2  -1    0.82    0.47
   6   2  -1    0.30    0.43
   6  -2  -1    0.52    0.43
   6   2   0   16.89    1.28
   6  -2   0   14.38    1.20
   6   2   0   17.28    1.28
   6   2   1  106.82    3.03
   6  -2   1  104.67    3.05
   6   2   1  107.79    2.79
   6   2   2    6.81    0.83
   6  -2   2    5.58    0.76
   6  -2   3    4.52    0.68
   6   3  -9    0.44    0.35
   6  -3  -9    0.41    0.30
   6   3  -8   19.64    1.31
   6  -3  -8   20.21    1.29
   6  -3  -8   17.36    1.04
   6   3  -7    5.51    0.81
   6  -3  -7    5.97    0.78
   6  -3  -7    5.20    0.69
   6   3  -6   -0.20    0.47
   6  -3  -6   -0.40    0.44
   6   3  -5    8.20    1.01
   6  -3  -5    8.38    0.98
   6   3  -4   28.57    1.57
   6  -3  -4   26.57    1.66
   6   3  -4   27.84    1.77
   6   3  -3    1.49    0.60
   6  -3  -3    2.29    0.55
   6   3  -3    0.69    0.36
   6  -3  -3    1.36    0.51
   6   3  -2   19.77    1.35
   6  -3  -2   20.52    1.50
   6   3  -2   20.62    1.53
   6   3  -1    0.80    0.45
   6   3  -1    0.56    0.43
   6  -3  -1    1.34    0.53
   6   3   0    0.07    0.35
   6   3   0   -0.33    0.52
   6  -3   0   -0.54    0.73
   6   3   1   11.63    1.05
   6  -3   1   11.36    1.04
   6   3   1   11.80    1.00
   6   3   2    7.11    0.84
   6  -3   2    4.93    0.68
   6  -3   3    6.37    0.72
   6   4  -9    2.05    0.46
   6   4  -8    0.74    0.44
   6  -4  -8    1.04    0.41
   6  -4  -8    0.34    0.25
   6   4  -7    0.12    0.41
   6  -4  -7    0.83    0.42
   6  -4  -7   -0.32    0.46
   6   4  -6   29.23    1.72
   6  -4  -6   24.86    1.49
   6   4  -5   23.58    1.57
   6  -4  -5   22.92    1.52
   6   4  -4    1.95    0.69
   6  -4  -4    0.73    0.50
   6   4  -3    5.55    0.89
   6   4  -3    7.28    0.84
   6  -4  -3    6.35    0.90
   6   4  -2    5.33    0.86
   6   4  -2    6.01    0.79
   6  -4  -2    5.93    0.86
   6   4  -1    9.12    0.93
   6  -4  -1    8.87    1.02
   6   4  -1    8.48    0.96
   6   4   0    1.75    0.50
   6   4   0    1.20    0.45
   6  -4   0    0.19    0.61
   6   4   1    3.08    0.63
   6  -4   1    1.82    0.50
   6   4   1    2.47    0.53
   6   4   2   40.66    1.71
   6  -4   2   37.86    1.67
   6   4   2   38.60    1.52
   6  -4   3   15.95    0.99
   6   5  -9   -0.78    0.39
   6   5  -8    4.27    0.66
   6  -5  -8    4.33    0.60
   6  -5  -8    3.49    0.50
   6   5  -7    0.34    0.42
   6  -5  -7    0.08    0.35
   6   5  -6    1.28    0.51
   6  -5  -6    0.62    0.39
   6   5  -5   46.31    2.17
   6  -5  -5   44.23    2.07
   6   5  -4    0.75    0.59
   6  -5  -4    0.47    0.49
   6   5  -3    4.25    0.78
   6  -5  -3    3.15    0.71
   6   5  -2    4.58    0.82
   6   5  -2    4.98    0.69
   6  -5  -2    4.93    0.82
   6   5  -1    6.64    0.87
   6   5  -1    6.84    0.80
   6  -5  -1    6.62    0.87
   6  -5   0    7.61    0.86
   6   5   0    8.93    0.93
   6   5   1    1.21    0.48
   6   5   1    0.16    0.38
   6  -5   2    1.47    0.41
   6   5   2    2.58    0.46
   6   6  -8    1.71    0.49
   6  -6  -8    1.39    0.35
   6   6  -7    0.69    0.44
   6  -6  -7    0.36    0.31
   6   6  -6    3.00    0.66
   6  -6  -6    2.40    0.54
   6   6  -5   41.27    2.04
   6  -6  -5   38.02    1.92
   6   6  -5   40.14    2.02
   6   6  -4    3.62    0.72
   6  -6  -4    3.97    0.75
   6   6  -3    3.46    0.69
   6  -6  -3    4.11    0.72
   6  -6  -2   10.59    1.07
   6   6  -2   11.09    1.11
   6   6  -1    0.62    0.43
   6   6  -1   -0.18    0.39
   6  -6  -1   -0.02    0.42
   6   6   0    3.78    0.66
   6   6   0    4.07    0.65
   6  -6   0    3.11    0.63
   6   6   1   29.02    1.46
   6  -6   1   25.23    1.37
   6   6   1   27.12    1.44
   6  -6   2    4.43    0.60
   6   6   2    4.32    0.56
   6   7  -8    0.25    0.34
   6   7  -8    0.24    0.30
   6  -7  -8   -0.33    0.32
   6   7  -7   20.62    1.36
   6  -7  -7   19.41    1.22
   6   7  -7   18.20    1.20
   6   7  -6    1.44    0.58
   6   7  -6    1.14    0.51
   6  -7  -6    1.15    0.46
   6   7  -5    0.54    0.48
   6   7  -5    0.20    0.47
   6  -7  -5    0.27    0.38
   6   7  -4    0.20    0.45
   6   7  -4    0.66    0.40
   6  -7  -4    0.07    0.44
   6   7  -3    3.32    0.67
   6  -7  -3    4.33    0.74
   6  -7  -2    7.35    0.91
   6   7  -2    7.79    0.94
   6   7  -1    2.48    0.62
   6  -7  -1    2.65    0.60
   6   7   0    8.81    0.84
   6  -7   0    6.18    0.76
   6   7   0    8.36    0.90
   6  -7   1    8.51    0.81
   6   7   1   11.16    0.93
   6  -7   2    9.78    0.76
   6   7   2   10.17    0.80
   6   8  -8   -0.36    0.37
   6  -8  -8   -0.29    0.29
   6   8  -7   18.32    1.26
   6  -8  -7   18.37    1.17
   6   8  -7   16.38    1.08
   6   8  -6   18.18    1.30
   6  -8  -6   16.45    1.18
   6   8  -6   15.90    1.18
   6   8  -5    4.88    0.78
   6   8  -5    5.39    0.77
   6  -8  -5    5.72    0.80
   6   8  -4   -0.01    0.44
   6   8  -4   -0.18    0.35
   6  -8  -4    0.04    0.41
   6   8  -3    1.38    0.54
   6  -8  -3    2.11    0.58
   6  -8  -2   11.57    1.06
   6   8  -2   14.09    1.19
   6   8  -1    0.10    0.41
   6  -8  -1   -0.08    0.37
   6   8   0    5.67    0.72
   6  -8   0    4.87    0.61
   6  -8   1    3.35    0.51
   6   8   1    3.92    0.58
   6   8   2    4.81    0.55
   6   9  -8    0.15    0.31
   6   9  -7    1.45    0.41
   6   9  -7    1.77    0.48
   6  -9  -7    1.45    0.42
   6   9  -6   60.58    2.23
   6  -9  -6   63.48    2.22
   6   9  -5   11.94    1.08
   6  -9  -5   13.49    1.10
   6   9  -5   12.24    1.06
   6   9  -4    1.77    0.55
   6   9  -4    1.38    0.50
   6  -9  -4    1.13    0.48
   6  -9  -3   11.41    1.04
   6   9  -3   10.49    1.03
   6   9  -2    4.12    0.70
   6  -9  -2    3.25    0.62
   6   9  -1    1.46    0.49
   6  -9  -1    1.31    0.43
   6  -9   0    4.29    0.58
   6   9   0    6.96    0.77
   6  -9   1    0.41    0.28
   6   9   1    1.25    0.38
   6  10  -7    9.74    0.84
   6 -10  -7    8.78    0.76
   6  10  -6   11.83    0.99
   6 -10  -6   14.41    1.06
   6  10  -6   12.92    0.94
   6  10  -5   12.46    1.05
   6 -10  -5   12.42    1.03
   6  10  -5    9.94    0.90
   6  10  -4    0.46    0.45
   6  10  -4    1.19    0.44
   6 -10  -4    0.93    0.46
   6  10  -3    2.49    0.59
   6 -10  -3    1.50    0.48
   6  10  -2    2.18    0.52
   6 -10  -2    1.92    0.46
   6  10  -1    0.37    0.34
   6 -10  -1    0.82    0.33
   6 -10   0   11.64    0.83
   6  10   0   12.07    0.94
   6  10   1    1.39    0.39
   6 -11  -7    2.79    0.43
   6  11  -6   -0.19    0.26
   6  11  -6    0.43    0.37
   6 -11  -6    0.21    0.32
   6  11  -5   15.28    1.08
   6 -11  -5   16.12    1.09
   6  11  -5   13.84    0.97
   6  11  -4   45.26    1.78
   6 -11  -4   45.75    1.84
   6  11  -4   43.32    1.77
   6 -11  -3    6.85    0.76
   6  11  -3    5.12    0.69
   6  11  -2    5.01    0.67
   6 -11  -2    5.77    0.67
   6 -11  -2    6.03    0.63
   6 -11  -1   10.55    0.82
   6 -11  -1   10.66    0.80
   6  11  -1   11.83    0.93
   6  11   0    1.02    0.37
   6  11   1    0.71    0.29
   6  12  -6    6.04    0.64
   6 -12  -6    7.01    0.65
   6  12  -5    6.13    0.68
   6 -12  -5    6.47    0.68
   6  12  -5    5.72    0.60
   6  12  -4    1.54    0.41
   6  12  -4    1.84    0.42
   6 -12  -4    2.48    0.46
   6  12  -3    0.31    0.32
   6 -12  -3    0.59    0.32
   6 -12  -2    7.71    0.70
   6  12  -2    8.60    0.78
   6  12  -1    1.51    0.40
   6  12   0    5.78    0.59
   6 -13  -4    6.19    0.60
   6  13  -3    1.03    0.32
   6  13  -2    2.03    0.40
   0   0   0    0.00    0.00
TITL Ouzidan-Bag3-8 in P2(1)/n
REM P2(1)/n (#14 in standard setting)
CELL 1.54184   5.537319  24.019702  11.781539  90.0000 103.4883  90.0000
ZERR    9.00   0.000112   0.000449   0.000259   0.0000   0.0021   0.0000
LATT  1
SYMM -x+1/2, y+1/2,-z+1/2
SFAC C H N O
UNIT 126.00 126.00 18.00 27.00
TREF
HKLF 4
END
_computing_structure_solution     'SHELXT 2014/5 (Sheldrick, 2014)'
;
_shelx_hkl_checksum     90115
_shelx_res_file
;
TITL ouzidan-bag3-8_a.res in P2(1)/n
REM Old TITL Ouzidan-Bag3-8 in P21/n #14
REM SHELXT solution in P2(1)/n
REM R1 0.165, Rweak 0.031, Alpha 0.025, Orientation as input
REM Formula found by SHELXT: C17 N2 O3
CELL 1.54184 5.5373 24.0197 11.7815 90 103.488 90
ZERR 4 0.0001 0.0004 0.0003 0 0.002 0
LATT 1
SYMM 0.5-X,0.5+Y,0.5-Z
SFAC C H N O
UNIT 68 72 8 12
EQIV $1 0.5+X,1.5-Y,-0.5+Z
EQIV $2 2-X,1-Y,1-Z
EQIV $3 1+X,+Y,+Z
L.S. 50
PLAN  20
SIZE 0.42 0.38 0.16
TEMP 20(2)
HTAB N2 O2_$1
HTAB C2 O2
HTAB C5 O2_$1
HTAB C12 O1_$2
HTAB C16 O2_$3
BOND $H
list 4
fmap 2
acta
OMIT 5 8 6
REM <olex2.extras>
REM <HklSrc "%.\\Ouzidan-Bag3-8.hkl">
REM </olex2.extras>
WGHT    0.057800    0.303700
EXTI    0.001991
FVAR       0.62062
O1    4    0.960744    0.550395    0.346585    11.00000    0.07641    0.05272 =
         0.06854    0.02440    0.04057    0.03353
O2    4    0.373586    0.692986    0.353800    11.00000    0.05948    0.04693 =
         0.04410    0.00278    0.01360    0.02266
O3    4    0.456005    0.629327    0.488989    11.00000    0.04836    0.04318 =
         0.04065    0.00197    0.01710    0.00713
N1    3    0.851379    0.614065    0.170415    11.00000    0.04678    0.03312 =
         0.04626    0.00619    0.01971    0.00480
AFIX  43
H1    2    0.943543    0.590949    0.217030    11.00000   -1.20000
AFIX   0
N2    3    0.765522    0.716428    0.010034    11.00000    0.06552    0.04085 =
         0.04560    0.01045    0.03040    0.00803
AFIX  43
H2    2    0.768579    0.742617   -0.039387    11.00000   -1.20000
AFIX   0
C1    1    0.677623    0.638058    0.212950    11.00000    0.03710    0.02959 =
         0.03996    0.00072    0.01215   -0.00308
C2    1    0.512787    0.678822    0.136331    11.00000    0.03355    0.04426 =
         0.03732    0.00559    0.00945   -0.00125
AFIX  23
H2A   2    0.385644    0.690961    0.175209    11.00000   -1.20000
H2B   2    0.430275    0.660170    0.064751    11.00000   -1.20000
AFIX   0
C3    1    0.649210    0.730593    0.104871    11.00000    0.03506    0.03533 =
         0.03379    0.00480    0.01095    0.00374
C4    1    0.870006    0.667520   -0.011227    11.00000    0.03715    0.04052 =
         0.03751   -0.00524    0.01315   -0.00745
C5    1    0.950697    0.664712   -0.116038    11.00000    0.05634    0.05409 =
         0.04239   -0.00552    0.02252   -0.00964
AFIX  43
H5    2    0.919149    0.694802   -0.167034    11.00000   -1.20000
AFIX   0
C6    1    1.073256    0.619683   -0.145910    11.00000    0.08347    0.06147 =
         0.06302   -0.01806    0.04717   -0.01337
AFIX  43
H6    2    1.124451    0.619755   -0.215688    11.00000   -1.20000
AFIX   0
C7    1    1.121505    0.573926   -0.072615    11.00000    0.09681    0.04547 =
         0.09885   -0.01791    0.06604   -0.00260
AFIX  43
H7    2    1.207350    0.543375   -0.091702    11.00000   -1.20000
AFIX   0
C8    1    1.039992    0.574621    0.028740    11.00000    0.07558    0.03441 =
         0.08303   -0.00191    0.04687   -0.00051
AFIX  43
H8    2    1.071063    0.543869    0.077957    11.00000   -1.20000
AFIX   0
C9    1    0.911667    0.620003    0.060684    11.00000    0.04406    0.03495 =
         0.04855   -0.00529    0.02227   -0.00597
C10   1    0.653814    0.621438    0.326721    11.00000    0.03945    0.02974 =
         0.03887    0.00264    0.01255    0.00183
C11   1    0.799667    0.575563    0.386622    11.00000    0.04946    0.03549 =
         0.04916    0.00787    0.01972    0.00866
C12   1    0.749383    0.558096    0.496027    11.00000    0.05837    0.04075 =
         0.04827    0.01423    0.01777    0.01164
AFIX  43
H12   2    0.836546    0.528111    0.535698    11.00000   -1.20000
AFIX   0
C13   1    0.582035    0.583769    0.541237    11.00000    0.05088    0.03895 =
         0.03980    0.00384    0.01276   -0.00015
C14   1    0.488989    0.650286    0.383906    11.00000    0.03780    0.03418 =
         0.03510   -0.00038    0.00668    0.00225
C15   1    0.505815    0.568834    0.650443    11.00000    0.07508    0.06061 =
         0.04767    0.00765    0.02507    0.00145
AFIX 137
H15A  2    0.541700    0.599297    0.704512    11.00000   -1.50000
H15B  2    0.595695    0.536432    0.684548    11.00000   -1.50000
H15C  2    0.330890    0.561141    0.632705    11.00000   -1.50000
AFIX   0
C16   1    0.840143    0.752723    0.209954    11.00000    0.04446    0.04122 =
         0.04900   -0.00020    0.00477    0.00013
AFIX 137
H16A  2    0.968374    0.725463    0.234785    11.00000   -1.50000
H16B  2    0.760532    0.760215    0.272518    11.00000   -1.50000
H16C  2    0.911797    0.786431    0.188755    11.00000   -1.50000
AFIX   0
C17   1    0.456116    0.775573    0.057829    11.00000    0.04616    0.04820 =
         0.04373    0.01214    0.01268    0.01211
AFIX 137
H17A  2    0.535468    0.806456    0.029653    11.00000   -1.50000
H17B  2    0.381434    0.787955    0.119194    11.00000   -1.50000
H17C  2    0.330296    0.760529   -0.004873    11.00000   -1.50000
AFIX   0
HKLF 4
REM  ouzidan-bag3-8_a.res in P2(1)/n
REM R1 =  0.0397 for    2519 Fo > 4sig(Fo)  and  0.0465 for all    2934 data
REM    203 parameters refined using      0 restraints
END
WGHT      0.0577      0.3045
REM Highest difference peak  0.196,  deepest hole -0.156,  1-sigma level  0.035
Q1    1   0.5896  0.7042  0.1238  11.00000  0.05    0.20
Q2    1   0.9425  0.6479  0.0425  11.00000  0.05    0.19
Q3    1   0.5227  0.6236  0.3392  11.00000  0.05    0.17
Q4    1   0.7108  0.7190  0.0609  11.00000  0.05    0.17
Q5    1   0.2946  0.6613  0.3310  11.00000  0.05    0.16
Q6    1   0.7431  0.5869  0.5411  11.00000  0.05    0.16
Q7    1   0.5462  0.7499  0.0796  11.00000  0.05    0.16
Q8    1   0.7270  0.6014  0.3560  11.00000  0.05    0.16
Q9    1   0.7237  0.6838 -0.0170  11.00000  0.05    0.16
Q10   1   0.6075  0.6615  0.1740  11.00000  0.05    0.16
Q11   1   0.6955  0.6377  0.2873  11.00000  0.05    0.15
Q12   1   0.6682  0.5923  0.3391  11.00000  0.05    0.15
Q13   1   0.6093  0.6217  0.2620  11.00000  0.05    0.14
Q14   1   0.9427  0.5715  0.3791  11.00000  0.05    0.13
Q15   1   0.3147  0.7721  0.0893  11.00000  0.05    0.13
Q16   1   0.6014  0.5581  0.4909  11.00000  0.05    0.13
Q17   1   1.0417  0.6052  0.0655  11.00000  0.05    0.13
Q18   1   1.0301  0.5673  0.3002  11.00000  0.05    0.13
Q19   1   0.8199  0.5416  0.3069  11.00000  0.05    0.13
Q20   1   0.3492  0.6761  0.1420  11.00000  0.05    0.12
;
_shelx_res_checksum     55655
_shelxl_version_number     2014/6
data_global
_journal_date_recd_electronic     2018-12-31
_journal_date_accepted     2019-01-14
_journal_name_full     'Acta Crystallographica, Section E'
_journal_year     2019
_journal_volume     75
_journal_issue      2
_journal_page_first     228
_journal_page_last     232
_journal_paper_category     GO
_journal_paper_doi     10.1107/S2056989019000689
_journal_coeditor_code     LH5890
_publ_contact_author
;
Nada Kheira Sebbar
Laboratoire de Chimie bioorganique appliqu\'ee
Facult\'e des sciences
Universit\'e Ibn Zohr
Agadir
Morocco
Laboratoire de Chimie Organique H\'et\'erocyclique URAC 21,
P\^ole de Comp\'etence Pharmacochimie,
Av. Ibn Battouta, BP 1014,
Facult\'e des Sciences,
Universit\'e Mohammed V,
Rabat,
Morocco
;
_publ_contact_author_name     'Mohamed Samba'
_publ_contact_author_address
;
Laboratoire de Chimie Organique H\'et\'erocyclique URAC 21,
P\^ole de Comp\'etence Pharmacochimie,
Av. Ibn Battouta, BP 1014,
Facult\'e des Sciences,
Universit\'e Mohammed V,
Rabat,
Morocco
Unit\'e de Chimie Mol\'eculaire et Environnement,
Universit\'e de Sciences,
de Technologie et de M\'edecine,
BP. 5026, Nouakchott, Mauritanie
Morocco
;
_publ_contact_author_email     nadouchsebbarkheira@gmail.com
_publ_contact_author_fax     ?
_publ_contact_author_phone     ?
_publ_section_title
;\
Synthesis, crystal structure and Hirshfeld surface analysis of
3-(4,4-dimethyl-2,3,4,5-tetrahydro-1<i>H</i>-1,5-benzodiazepin-2-ylidene)-6-\
methyl-3,4-dihydro-2<i>H</i>-pyran-2,4-dione
;
loop_
    _publ_author_name
    _publ_author_footnote
    _publ_author_address
    'Samba, Mohamed' .
;
Laboratoire de Chimie Organique H\'et\'erocyclique URAC 21,
P\^ole de Comp\'etence Pharmacochimie,
Av. Ibn Battouta, BP 1014,
Facult\'e des Sciences,
Universit\'e Mohammed V,
Rabat,
Morocco
Unit\'e de Chimie Mol\'eculaire et Environnement,
Universit\'e de Sciences,
de Technologie et de M\'edecine,
BP 5026, Nouakchott, Mauritanie
Morocco
;
    'Minnih, Mohamed Said' .
;
Laboratoire de Chimie Organique H\'et\'erocyclique URAC 21,
P\^ole de Comp\'etence Pharmacochimie,
Av. Ibn Battouta, BP 1014,
Facult\'e des Sciences,
Universit\'e Mohammed V,
Rabat,
Morocco
Unit\'e de Chimie Mol\'eculaire et Environnement,
Universit\'e de Sciences,
de Technologie et de M\'edecine,
BP 5026, Nouakchott, Mauritanie
Morocco
;
    'H\"okelek, Tuncer' .
;
Department of Physics
Hacettepe University
06800 Beytepe
Ankara
Turkey
;
    'Kaur, Manpreet' .
;
Department of Studies in Chemistry,
University of Mysore,
Manasagangotri,
Mysore 570 006,
India
;
    'Jasinski, Jerry P.' .
;
Department of Chemistry,
Keene State College,
229 Main Street,
Keene,
NH 03435-2001,
USA
;
    'Sebbar, Nada Kheira' .
;
Laboratoire de Chimie Bioorganique Appliqu\'ee
Facult\'e des Sciences
Universit\'e Ibn Zohr
Agadir
Morocco
Laboratoire de Chimie Organique H\'et\'erocyclique URAC 21,
P\^ole de Comp\'etence Pharmacochimie,
Av. Ibn Battouta, BP 1014,
Facult\'e des Sciences,
Universit\'e Mohammed V,
Rabat,
Morocco
;
    'Essassi, El Mokhtar' .
;
Laboratoire de Chimie Organique H\'et\'erocyclique URAC 21,
P\^ole de Comp\'etence Pharmacochimie,
Av. Ibn Battouta, BP 1014,
Facult\'e des Sciences,
Universit\'e Mohammed V,
Rabat,
Morocco
Moroccan Foundation for Advanced Science
Innovation and Research (MASCIR)
Rabat
Morocco
;
_publ_section_synopsis
;
The title compound is built up from the benzodiazepine ring system linked to
the pyridyl and pendant dihydropyran rings. In the crystal, N---H...O and
C---H...O hydrogen bonds link the molecules into a three-dimensional network.
A weak C---H ... \p interaction is also observed.
;
