# Supplementary material for: Synthesis, crystal structure and Hirshfeld surface analysis of 3-(4,4-dimethyl-2,3,4,5-tetra­hydro-1H-1,5-benzodiazepin-2-yl­idene)-6-methyl-3,4-di­hydro-2H-pyran-2,4-dione
Source: Acta Crystallogr E Crystallogr Commun. 2019 Jan 18;75(Pt 2):228–32. doi: 10.1107/S2056989019000689 (PMC6362647; doi:10.1107/S2056989019000689)
Supplement: Supplementary file 2 [file e-75-00228-Isup2.hkl]

data_I                                                                          
_shelx_title ' ouzidan-bag3-8_a.res in P2(1)/n'                                 
_shelx_refln_list_code          4                                               
_shelx_F_calc_maximum      196.12                                               
_exptl_crystal_F_000       632.00                                               
_reflns_d_resolution_high  0.8141                                               
                                                                                
loop_                                                                           
 _space_group_symop_operation_xyz                                               
 'x, y, z'                                                                      
 '-x+1/2, y+1/2, -z+1/2'                                                        
 '-x, -y, -z'                                                                   
 'x-1/2, -y-1/2, z-1/2'                                                         
                                                                                
_cell_length_a     5.5373                                                       
_cell_length_b    24.0197                                                       
_cell_length_c    11.7815                                                       
_cell_angle_alpha  90.000                                                       
_cell_angle_beta  103.488                                                       
_cell_angle_gamma  90.000                                                       
                                                                                
_shelx_F_squared_multiplier     1.000                                           
                                                                                
loop_                                                                           
 _refln_index_h                                                                 
 _refln_index_k                                                                 
 _refln_index_l                                                                 
 _refln_F_squared_calc                                                          
 _refln_F_squared_meas                                                          
 _refln_F_squared_sigma                                                         
 _refln_observed_status                                                         
   2   0   0       3919.37       3890.78        73.77 o                         
   4   0   0         13.53          8.33         3.64 o                         
   6   0   0         81.27         89.78         4.75 o                         
   1   1   0        641.13        658.39         4.75 o                         
   2   1   0       2585.43       2578.34        20.95 o                         
   3   1   0        106.08         99.68         4.56 o                         
   4   1   0        100.58         89.93         7.16 o                         
   5   1   0         33.65         31.11         1.68 o                         
   6   1   0          4.74          2.62         1.29 o                         
   0   2   0       3781.03       3961.61        16.50 o                         
   1   2   0       7690.97       7278.36        25.39 o                         
   2   2   0        113.98        100.84         2.43 o                         
   3   2   0         28.97         25.53         2.40 o                         
   4   2   0         85.64         82.16         3.98 o                         
   5   2   0         50.15         46.86         2.34 o                         
   6   2   0         41.31         42.10         2.19 o                         
   1   3   0       1430.78       1468.59        12.30 o                         
   2   3   0       1013.08       1032.48         7.05 o                         
   3   3   0         31.80         24.41         2.07 o                         
   4   3   0          4.79          4.86         2.28 o                         
   5   3   0        139.02        141.38         3.98 o                         
   6   3   0          0.48         -0.50         0.70 o                         
   0   4   0      11690.42      11787.38        56.94 o                         
   1   4   0         81.24        100.40         2.23 o                         
   2   4   0       2180.40       2044.41        20.21 o                         
   3   4   0          3.59          8.59         1.19 o                         
   4   4   0         23.68         26.89         2.13 o                         
   5   4   0          1.10          1.34         0.84 o                         
   6   4   0          6.35          2.96         0.99 o                         
   1   5   0        373.60        345.79         5.08 o                         
   2   5   0        211.81        202.92         3.52 o                         
   3   5   0        303.39        336.22         6.99 o                         
   4   5   0        288.23        302.66         5.17 o                         
   5   5   0          4.01          3.94         0.93 o                         
   6   5   0         25.51         21.48         1.71 o                         
   0   6   0       7273.14       7422.66        52.10 o                         
   1   6   0          0.17          1.91         0.79 o                         
   2   6   0        432.69        468.90         5.62 o                         
   3   6   0         31.68         31.58         2.26 o                         
   4   6   0          4.43          4.39         0.68 o                         
   5   6   0        491.85        502.80         9.27 o                         
   6   6   0          9.31          9.57         0.97 o                         
   1   7   0       1014.74        972.19         8.93 o                         
   2   7   0        504.41        522.21         6.68 o                         
   3   7   0        149.62        154.35         5.60 o                         
   4   7   0          8.01          7.63         0.88 o                         
   5   7   0        305.71        320.82         8.39 o                         
   6   7   0         20.86         20.34         1.93 o                         
   0   8   0        396.42        410.66        13.51 o                         
   1   8   0        318.91        340.33         5.64 o                         
   2   8   0        259.96        276.32         5.60 o                         
   3   8   0         88.43         98.76         4.16 o                         
   4   8   0        305.63        281.05         5.56 o                         
   5   8   0          3.80          4.67         0.62 o                         
   6   8   0         16.42         13.59         1.21 o                         
   1   9   0          1.88          5.40         1.00 o                         
   2   9   0         13.36         17.63         1.45 o                         
   3   9   0        108.81        115.77         4.61 o                         
   4   9   0        567.62        541.81         8.15 o                         
   5   9   0         13.58         14.82         0.97 o                         
   6   9   0         13.60         14.46         3.47 o                         
   0  10   0       1205.93       1280.52        29.67 o                         
   1  10   0       1009.19       1040.27        12.05 o                         
   2  10   0         87.68         90.63         5.16 o                         
   3  10   0          0.47         -1.05         1.86 o                         
   4  10   0        183.09        170.68         3.31 o                         
   5  10   0        156.64        157.72         3.11 o                         
   6  10   0         28.22         30.72         1.62 o                         
   1  11   0         62.94         74.44         3.46 o                         
   2  11   0        123.47        124.06         5.76 o                         
   3  11   0        302.91        300.85        12.56 o                         
   4  11   0         94.58         97.61         2.52 o                         
   5  11   0         25.93         22.55         1.37 o                         
   6  11   0          1.79          2.65         0.96 o                         
   0  12   0        390.58        420.22        12.19 o                         
   1  12   0        733.33        859.18        14.10 o                         
   2  12   0         14.39         11.49         1.98 o                         
   3  12   0         78.17         70.94         2.94 o                         
   4  12   0          2.41          3.02         0.76 o                         
   5  12   0          0.01         -0.60         0.63 o                         
   6  12   0         13.58         15.01         1.53 o                         
   1  13   0          1.11          0.75         1.03 o                         
   2  13   0        109.17        113.48         6.01 o                         
   3  13   0         11.29         13.70         0.84 o                         
   4  13   0        281.99        283.53         4.90 o                         
   5  13   0         10.22          8.27         1.01 o                         
   0  14   0        408.25        430.53        13.42 o                         
   1  14   0         60.53         63.39         3.34 o                         
   2  14   0          8.02          8.21         1.71 o                         
   3  14   0        309.56        287.20         3.62 o                         
   4  14   0        297.00        278.60         4.80 o                         
   5  14   0          3.61          2.80         0.61 o                         
   1  15   0        373.79        406.61        11.15 o                         
   2  15   0        527.41        511.49        13.97 o                         
   3  15   0          0.54          0.37         0.45 o                         
   4  15   0          9.95         10.25         1.57 o                         
   5  15   0          4.78          6.19         0.72 o                         
   0  16   0       1491.45       1437.43        26.26 o                         
   1  16   0        241.34        213.47         6.56 o                         
   2  16   0          1.24          2.68         0.68 o                         
   3  16   0        506.04        458.93         5.73 o                         
   4  16   0         26.21         23.89         1.45 o                         
   5  16   0          2.76          2.34         0.51 o                         
   1  17   0        313.27        307.49         8.09 o                         
   2  17   0         53.03         57.10         1.76 o                         
   3  17   0         11.55         10.42         0.92 o                         
   4  17   0         62.89         60.74         2.12 o                         
   5  17   0         26.55         27.35         1.13 o                         
   0  18   0        105.35         95.07         7.19 o                         
   1  18   0         15.76         20.24         1.59 o                         
   2  18   0          2.28          0.31         0.54 o                         
   3  18   0         14.76         15.31         1.36 o                         
   4  18   0         16.15         18.69         1.21 o                         
   5  18   0         32.94         37.60         1.75 o                         
   1  19   0        388.46        376.81         6.49 o                         
   2  19   0          0.43          0.20         0.83 o                         
   3  19   0          5.31          4.38         0.75 o                         
   4  19   0          0.50          0.94         0.49 o                         
   5  19   0          2.46          6.23         1.04 o                         
   0  20   0        957.01        990.28        13.15 o                         
   1  20   0        145.03        142.92         3.50 o                         
   2  20   0         28.54         24.79         1.85 o                         
   3  20   0          1.36          0.60         0.53 o                         
   4  20   0         11.49         10.29         1.21 o                         
   1  21   0        447.48        450.11         6.23 o                         
   2  21   0        122.93        113.31         3.67 o                         
   3  21   0        150.50        147.85         3.33 o                         
   4  21   0          6.92         10.43         1.17 o                         
   0  22   0         50.84         45.61         2.96 o                         
   1  22   0        137.42        126.13         3.33 o                         
   2  22   0          5.15          4.15         1.02 o                         
   3  22   0         18.98         22.21         1.91 o                         
   4  22   0         11.72         16.39         1.29 o                         
   1  23   0          3.28          3.09         1.04 o                         
   2  23   0         44.36         46.25         2.01 o                         
   3  23   0          0.10         -0.29         0.63 o                         
   4  23   0         40.27         50.04         2.93 o                         
   0  24   0         94.12         99.22         4.08 o                         
   1  24   0         31.10         28.91         1.87 o                         
   2  24   0          7.99          7.93         1.10 o                         
   3  24   0          2.21          1.04         0.61 o                         
   1  25   0         47.84         50.14         2.30 o                         
   2  25   0         11.56         11.66         1.21 o                         
   3  25   0          0.10          0.10         0.67 o                         
   0  26   0        125.82        130.96         4.17 o                         
   1  26   0          0.82          1.02         0.77 o                         
   2  26   0         28.34         28.47         1.54 o                         
   3  26   0         36.04         42.67         2.57 o                         
   1  27   0          8.82          9.84         1.32 o                         
   2  27   0          1.44          1.97         0.80 o                         
   0  28   0          1.85          1.09         1.12 o                         
   1  28   0          4.94          6.72         1.01 o                         
   2  28   0         15.27         13.74         1.36 o                         
   1  29   0          1.26          0.96         0.80 o                         
  -5   0   1          2.39          1.71         1.22 o                         
  -3   0   1          6.43         11.64         2.00 o                         
  -1   0   1       1156.06       1166.22        15.15 o                         
   1   0   1      38463.79      34786.66       110.49 o                         
   3   0   1         17.51         19.73         4.41 o                         
   5   0   1        439.83        448.50         8.59 o                         
  -6   1   1          0.12         -0.19         0.67 o                         
  -5   1   1         41.45         42.15         2.67 o                         
  -4   1   1        566.62        582.21        17.67 o                         
  -3   1   1         47.17         65.78         3.64 o                         
  -2   1   1        895.74        829.89        10.17 o                         
  -1   1   1          1.23          1.30         0.62 o                         
   0   1   1        507.91        557.26         5.74 o                         
   1   1   1       8240.05       7813.65        34.34 o                         
   2   1   1        548.66        528.54         4.86 o                         
   3   1   1         72.72         76.01         5.52 o                         
   4   1   1         31.79         36.87         1.96 o                         
   5   1   1          5.36          6.44         1.14 o                         
   6   1   1          0.13         -0.19         0.87 o                         
  -6   2   1          1.55          1.40         0.66 o                         
  -5   2   1         46.19         44.95         2.73 o                         
  -4   2   1        109.83         98.82         7.35 o                         
  -3   2   1          0.15         -0.39         0.79 o                         
  -2   2   1        352.18        356.82         6.75 o                         
  -1   2   1        778.91        663.18         4.56 o                         
   0   2   1       6692.19       6872.61        17.66 o                         
   1   2   1        982.55        968.00        13.81 o                         
   2   2   1        134.60        145.82         2.33 o                         
   3   2   1        366.78        372.38        12.06 o                         
   4   2   1          2.07          2.39         0.59 o                         
   5   2   1         24.05         21.22         1.64 o                         
   6   2   1        258.19        276.89         4.43 o                         
  -6   3   1          3.79          2.26         0.70 o                         
  -5   3   1          0.75          0.49         0.64 o                         
  -4   3   1         25.12         25.28         3.93 o                         
  -3   3   1        389.72        374.00         7.69 o                         
  -2   3   1        287.27        236.83         3.96 o                         
  -1   3   1       1643.56       1583.74         9.12 o                         
   0   3   1       2930.51       2808.42        13.08 o                         
   1   3   1      13901.76      13327.60       131.70 o                         
   2   3   1        416.06        429.70         6.07 o                         
   3   3   1         14.33         15.66         2.82 o                         
   4   3   1          0.24         -0.07         0.45 o                         
   5   3   1          4.06          3.47         0.87 o                         
   6   3   1         29.36         30.13         1.54 o                         
  -6   4   1         24.30         22.94         1.45 o                         
  -5   4   1          0.70          0.19         0.61 o                         
  -4   4   1         41.48         41.24         4.89 o                         
  -3   4   1         15.71         13.17         1.65 o                         
  -2   4   1        306.83        262.14         3.94 o                         
  -1   4   1       6947.13       6667.67        24.51 o                         
   0   4   1        722.82        671.62         4.67 o                         
   1   4   1      18001.10      17858.47        46.13 o                         
   2   4   1         10.21          5.11         0.64 o                         
   3   4   1        186.21        180.97         8.53 o                         
   4   4   1          0.36          0.71         0.51 o                         
   5   4   1         74.66         72.96         2.88 o                         
   6   4   1          8.03          6.41         0.82 o                         
  -6   5   1         18.65         17.42         1.27 o                         
  -5   5   1          3.55          2.50         0.73 o                         
  -4   5   1        369.35        393.19        19.51 o                         
  -3   5   1        546.27        566.89        10.96 o                         
  -2   5   1          2.06          1.13         0.54 o                         
  -1   5   1       1014.90        963.37         9.77 o                         
   0   5   1        546.52        505.01         4.70 o                         
   1   5   1      17237.40      17577.59        35.67 o                         
   2   5   1        763.07        775.03        10.17 o                         
   3   5   1       1097.75       1084.08        20.40 o                         
   4   5   1         22.19         20.86         1.19 o                         
   5   5   1        490.38        508.85         8.41 o                         
   6   5   1          0.88          1.62         1.36 o                         
  -6   6   1          0.37          0.33         0.62 o                         
  -5   6   1         17.38         14.90         1.29 o                         
  -4   6   1         28.28         30.86         1.80 o                         
  -3   6   1          1.13          0.64         0.80 o                         
  -2   6   1        260.78        265.98         4.26 o                         
  -1   6   1       1802.40       1730.64        17.09 o                         
   0   6   1        231.53        190.62         2.45 o                         
   1   6   1       2634.31       2706.84        12.56 o                         
   2   6   1       2207.55       2340.71        21.25 o                         
   3   6   1        203.82        177.79         6.96 o                         
   4   6   1          9.20          8.82         0.83 o                         
   5   6   1         60.68         67.85         2.36 o                         
   6   6   1         69.45         70.46         2.33 o                         
  -6   7   1          8.03          6.67         1.12 o                         
  -5   7   1         12.51          8.94         0.98 o                         
  -4   7   1        146.03        140.97         3.34 o                         
  -3   7   1        266.63        260.13         5.88 o                         
  -2   7   1        355.48        401.17         6.01 o                         
  -1   7   1        758.03        683.71         8.43 o                         
   0   7   1        425.76        411.03         9.53 o                         
   1   7   1        255.11        246.46         4.01 o                         
   2   7   1        139.15        141.13         4.02 o                         
   3   7   1          6.97          5.25         1.80 o                         
   4   7   1          2.17          3.01         0.55 o                         
   5   7   1          0.03          0.40         0.63 o                         
   6   7   1         28.83         25.53         3.44 o                         
  -6   8   1          1.04          0.01         0.71 o                         
  -5   8   1        376.09        362.15         6.29 o                         
  -4   8   1         65.08         63.06         2.31 o                         
  -3   8   1          9.22          7.93         1.17 o                         
  -2   8   1       1105.29       1181.86         9.85 o                         
  -1   8   1       1581.68       1618.99        12.79 o                         
   0   8   1        176.13        167.63         5.22 o                         
   1   8   1       4249.27       4469.45        31.18 o                         
   2   8   1         11.20          4.30         1.01 o                         
   3   8   1        622.59        646.43        17.55 o                         
   4   8   1         72.85         71.80         1.95 o                         
   5   8   1         63.87         61.07         1.95 o                         
   6   8   1         11.04          9.40         0.99 o                         
  -6   9   1          3.24          3.58         0.84 o                         
  -5   9   1         14.06         13.12         1.39 o                         
  -4   9   1          0.41          2.02         0.61 o                         
  -3   9   1         57.98         65.15         3.47 o                         
  -2   9   1       1008.52       1033.61        10.69 o                         
  -1   9   1        251.89        267.91         4.94 o                         
   0   9   1        303.31        298.37        11.08 o                         
   1   9   1        365.26        364.25         5.98 o                         
   2   9   1        918.72       1014.97        16.43 o                         
   3   9   1        205.60        204.53        10.14 o                         
   4   9   1        114.15        114.00         3.16 o                         
   5   9   1        116.04        113.47         2.59 o                         
   6   9   1          2.74          2.04         1.09 o                         
  -6  10   1          1.52          1.55         0.61 o                         
  -5  10   1         94.82         96.17         2.78 o                         
  -4  10   1        656.62        629.81         6.55 o                         
  -3  10   1         91.73         83.97         4.10 o                         
  -2  10   1        176.46        182.72         4.65 o                         
  -1  10   1        526.73        498.78         9.18 o                         
   0  10   1        436.38        480.46         9.73 o                         
   1  10   1        291.18        319.77         5.97 o                         
   2  10   1          4.55          6.43         1.37 o                         
   3  10   1        200.34        198.30        10.28 o                         
   4  10   1          3.84          3.25         0.58 o                         
   5  10   1          2.81          4.02         0.67 o                         
   6  10   1          3.45          3.61         1.01 o                         
  -6  11   1         27.08         28.49         1.27 o                         
  -5  11   1         32.59         30.95         1.60 o                         
  -4  11   1        797.51        751.38         7.19 o                         
  -3  11   1         29.88         27.77         2.50 o                         
  -2  11   1        260.22        259.49         6.50 o                         
  -1  11   1        266.48        275.44         5.59 o                         
   0  11   1        521.14        503.88        10.47 o                         
   1  11   1       1522.09       1647.24        15.88 o                         
   2  11   1       2321.67       2284.11        32.30 o                         
   3  11   1         25.54         19.77         6.26 o                         
   4  11   1          1.67          1.46         0.71 o                         
   5  11   1         58.61         56.66         2.01 o                         
   6  11   1          0.51          1.84         0.75 o                         
  -6  12   1          2.77          3.92         1.04 o                         
  -5  12   1          0.85          0.17         0.59 o                         
  -4  12   1          6.13          9.67         1.07 o                         
  -3  12   1        273.35        263.29         7.77 o                         
  -2  12   1        468.18        462.14         9.06 o                         
  -1  12   1        237.15        261.86         6.15 o                         
   0  12   1         45.94         34.85         3.00 o                         
   1  12   1         30.24         37.54         2.31 o                         
   2  12   1        231.23        221.75         9.13 o                         
   3  12   1         19.54         21.43         1.56 o                         
   4  12   1         49.57         50.74         2.10 o                         
   5  12   1         11.25         10.76         1.17 o                         
  -5  13   1          8.26          8.86         0.88 o                         
  -4  13   1         11.31         12.27         1.03 o                         
  -3  13   1        362.05        344.89         6.50 o                         
  -2  13   1        257.09        261.07         7.79 o                         
  -1  13   1          2.70          3.09         1.13 o                         
   0  13   1         33.90         31.27         2.62 o                         
   1  13   1         57.34         65.20         3.13 o                         
   2  13   1        776.81        690.97        18.86 o                         
   3  13   1        277.65        273.80         4.13 o                         
   4  13   1        113.54        106.96         2.97 o                         
   5  13   1          4.11          3.28         0.77 o                         
  -5  14   1         17.52         15.09         1.26 o                         
  -4  14   1        246.57        235.70         4.47 o                         
  -3  14   1        851.83        798.75         7.25 o                         
  -2  14   1         12.56         13.51         1.91 o                         
  -1  14   1        195.44        201.09         5.89 o                         
   0  14   1        927.80        906.16        24.12 o                         
   1  14   1        102.47        128.72         6.38 o                         
   2  14   1         62.96         61.50         4.80 o                         
   3  14   1         80.66         78.59         2.07 o                         
   4  14   1          5.82          5.22         0.80 o                         
   5  14   1          0.80          0.25         0.84 o                         
  -5  15   1          0.25          0.00         0.56 o                         
  -4  15   1         33.51         37.19         1.84 o                         
  -3  15   1        336.84        312.50         4.19 o                         
  -2  15   1         57.34         56.30         4.62 o                         
  -1  15   1        129.27        120.84         4.38 o                         
   0  15   1        975.06        989.51        19.35 o                         
   1  15   1         10.03          6.76         2.07 o                         
   2  15   1         30.58         23.60         3.04 o                         
   3  15   1        258.10        262.34         4.27 o                         
   4  15   1         17.06         16.40         1.21 o                         
   5  15   1          3.51          3.19         0.82 o                         
  -5  16   1         21.81         22.29         1.18 o                         
  -4  16   1         17.11         13.82         1.16 o                         
  -3  16   1         89.49         85.73         2.25 o                         
  -2  16   1        407.76        405.21         5.19 o                         
  -1  16   1         10.78          6.73         1.34 o                         
   0  16   1         21.21         19.83         2.34 o                         
   1  16   1        751.49        708.37        20.47 o                         
   2  16   1         17.68         17.90         1.23 o                         
   3  16   1          0.62          0.69         0.55 o                         
   4  16   1          4.28          3.95         0.66 o                         
   5  16   1         20.13         24.59         1.63 o                         
  -5  17   1         20.45         23.15         1.11 o                         
  -4  17   1         76.66         75.54         4.29 o                         
  -3  17   1        105.75         94.78         2.35 o                         
  -2  17   1        160.51        141.28         2.74 o                         
  -1  17   1        248.70        253.14         7.35 o                         
   0  17   1        165.04        151.79         6.31 o                         
   1  17   1         59.63         59.38         4.11 o                         
   2  17   1         94.40         90.76         3.24 o                         
   3  17   1          0.69         -0.32         0.66 o                         
   4  17   1         72.96         68.15         2.29 o                         
   5  17   1          0.58          1.68         0.51 o                         
  -5  18   1          0.04         -0.11         0.43 o                         
  -4  18   1         13.74         11.66         1.53 o                         
  -3  18   1        381.29        356.84         4.89 o                         
  -2  18   1        278.00        262.60         4.20 o                         
  -1  18   1        200.84        185.93         4.45 o                         
   0  18   1         19.79         24.46         3.06 o                         
   1  18   1         69.46         75.99         2.56 o                         
   2  18   1          1.53          1.99         0.65 o                         
   3  18   1         15.76         12.74         1.62 o                         
   4  18   1         10.90         11.86         0.98 o                         
   5  18   1          0.08          0.26         0.68 o                         
  -5  19   1          0.02          0.07         0.48 o                         
  -4  19   1          2.41          1.96         0.85 o                         
  -3  19   1         30.56         27.91         1.31 o                         
  -2  19   1         69.07         57.61         2.02 o                         
  -1  19   1          2.51          3.44         1.18 o                         
   0  19   1         22.81         27.77         1.62 o                         
   1  19   1         12.16         12.27         1.32 o                         
   2  19   1          0.04          0.40         0.64 o                         
   3  19   1         14.75          9.49         1.06 o                         
   4  19   1         29.07         34.04         1.73 o                         
  -4  20   1          4.98          6.40         0.84 o                         
  -3  20   1          1.01          0.28         0.58 o                         
  -2  20   1        116.17        105.31         3.56 o                         
  -1  20   1         15.33         15.78         1.44 o                         
   0  20   1         64.69         66.32         2.45 o                         
   1  20   1        316.23        313.17         5.19 o                         
   2  20   1        217.25        204.13         4.93 o                         
   3  20   1          4.14          6.45         0.92 o                         
   4  20   1          0.96          0.60         0.53 o                         
  -4  21   1          7.20          7.51         1.20 o                         
  -3  21   1          1.96          2.63         0.70 o                         
  -2  21   1         14.62         15.58         1.48 o                         
  -1  21   1         35.41         32.48         2.01 o                         
   0  21   1        513.21        519.13         6.82 o                         
   1  21   1         65.41         63.65         2.41 o                         
   2  21   1         60.85         62.51         2.80 o                         
   3  21   1        123.93        132.32         2.74 o                         
   4  21   1         52.47         62.32         2.49 o                         
  -4  22   1          6.17          7.86         0.67 o                         
  -3  22   1          0.63          0.63         0.68 o                         
  -2  22   1          0.00         -0.56         0.88 o                         
  -1  22   1        163.75        163.32         3.74 o                         
   0  22   1         39.45         42.24         2.02 o                         
   1  22   1        407.61        412.04         5.94 o                         
   2  22   1        207.43        214.03         4.26 o                         
   3  22   1          0.14          0.61         0.46 o                         
   4  22   1          0.19          0.68         0.47 o                         
  -4  23   1          2.44          2.98         1.04 o                         
  -3  23   1         45.98         44.22         1.74 o                         
  -2  23   1          3.28          2.71         0.89 o                         
  -1  23   1          6.66          9.06         1.26 o                         
   0  23   1          6.28          7.52         0.99 o                         
   1  23   1         31.18         30.92         1.71 o                         
   2  23   1         93.24         91.30         3.21 o                         
   3  23   1         70.26         78.86         2.64 o                         
   4  23   1         23.40         26.82         2.05 o                         
  -3  24   1         19.95         25.22         1.27 o                         
  -2  24   1         25.55         26.75         1.74 o                         
  -1  24   1         75.49         74.91         3.48 o                         
   0  24   1          0.11          0.63         0.67 o                         
   1  24   1        330.46        334.02         5.10 o                         
   2  24   1          2.72          2.13         0.89 o                         
   3  24   1          0.23          0.26         0.62 o                         
  -3  25   1          1.44          2.82         0.60 o                         
  -2  25   1          1.13          1.67         1.01 o                         
  -1  25   1         43.77         37.70         2.53 o                         
   0  25   1         11.60         11.30         1.21 o                         
   1  25   1          1.21          1.27         0.57 o                         
   2  25   1        106.80        113.48         3.18 o                         
   3  25   1          1.42          2.59         0.57 o                         
  -3  26   1          6.56          4.57         1.14 o                         
  -2  26   1         56.61         62.08         2.80 o                         
  -1  26   1         23.90         20.53         2.00 o                         
   0  26   1          2.54          1.15         0.59 o                         
   1  26   1         73.97         80.23         3.43 o                         
   2  26   1         22.60         23.47         1.54 o                         
  -2  27   1         30.59         38.68         2.04 o                         
  -1  27   1         10.51          9.23         1.30 o                         
   0  27   1         27.01         30.99         1.64 o                         
   1  27   1          0.02          0.48         0.92 o                         
   2  27   1         31.12         31.62         1.40 o                         
  -2  28   1          0.08          0.18         0.58 o                         
  -1  28   1         25.95         27.93         3.27 o                         
   0  28   1         63.44         72.57         2.72 o                         
   1  28   1          1.63          2.20         0.92 o                         
  -1  29   1          2.71          3.43         1.04 o                         
   0  29   1         50.35         55.97         2.99 o                         
  -6   0   2         29.80         28.25         2.03 o                         
  -4   0   2        425.75        439.43        21.30 o                         
  -2   0   2        576.50        612.72        11.41 o                         
   0   0   2       7559.08       7717.94        18.62 o                         
   2   0   2         18.29         20.31         2.65 o                         
   4   0   2         39.91         39.90         2.05 o                         
   6   0   2        203.25        233.89         6.89 o                         
  -6   1   2         65.04         70.95         2.19 o                         
  -5   1   2         26.96         26.80         2.16 o                         
  -4   1   2         15.99         13.40         2.93 o                         
  -3   1   2       1006.50       1036.80        23.30 o                         
  -2   1   2         99.18        122.68         3.66 o                         
  -1   1   2         13.64         14.28         1.04 o                         
   0   1   2         25.09         14.78         1.33 o                         
   1   1   2        564.69        552.58         8.98 o                         
   2   1   2        165.47        155.97         3.85 o                         
   3   1   2          0.42          2.30         1.28 o                         
   4   1   2         22.90         21.25         1.20 o                         
   5   1   2          0.02         -0.81         0.81 o                         
   6   1   2          0.64          2.97         0.93 o                         
  -6   2   2         41.35         40.87         1.68 o                         
  -5   2   2         10.96          8.01         1.03 o                         
  -4   2   2          0.14         -1.82         4.82 o                         
  -3   2   2        714.37        710.37        10.79 o                         
  -2   2   2        427.25        478.89         8.28 o                         
  -1   2   2        790.38        794.98         8.09 o                         
   0   2   2         28.71         32.28         1.66 o                         
   1   2   2       1046.61       1061.67         9.34 o                         
   2   2   2         28.82         29.15         2.09 o                         
   3   2   2         50.67         50.04         4.05 o                         
   4   2   2         60.81         55.58         1.69 o                         
   5   2   2         36.10         37.99         2.08 o                         
   6   2   2         14.11         16.10         1.60 o                         
  -6   3   2         47.40         52.63         2.18 o                         
  -5   3   2          3.41          3.22         0.78 o                         
  -4   3   2        133.88        147.66         7.03 o                         
  -3   3   2       1333.75       1399.57        15.27 o                         
  -2   3   2         76.60         84.29         3.57 o                         
  -1   3   2        549.87        510.36         6.01 o                         
   0   3   2       2783.72       2772.33        15.41 o                         
   1   3   2       1846.24       2032.01        14.82 o                         
   2   3   2         13.23         17.82         1.55 o                         
   3   3   2         13.90         20.37         2.67 o                         
   4   3   2         13.60         12.45         0.96 o                         
   5   3   2          0.15         -0.06         1.09 o                         
   6   3   2          9.62         15.55         2.83 o                         
  -6   4   2         14.04         15.03         1.25 o                         
  -5   4   2          4.19          3.96         1.07 o                         
  -4   4   2          0.03          0.05         1.20 o                         
  -3   4   2        165.34        172.05         5.44 o                         
  -2   4   2        102.89         93.96         2.69 o                         
  -1   4   2       4441.71       4397.12        25.88 o                         
   0   4   2         36.07         44.79         2.59 o                         
   1   4   2        280.57        265.51         3.17 o                         
   2   4   2       3182.86       3434.60        54.40 o                         
   3   4   2        145.95        142.46         6.69 o                         
   4   4   2         19.32         18.60         1.03 o                         
   5   4   2         12.96         14.57         1.14 o                         
   6   4   2         97.31        101.36         2.44 o                         
  -6   5   2         13.93         12.60         1.15 o                         
  -5   5   2          8.61          6.55         1.29 o                         
  -4   5   2         55.10         52.56         3.62 o                         
  -3   5   2        215.99        233.98         7.54 o                         
  -2   5   2        971.43       1041.60         8.98 o                         
  -1   5   2        379.22        307.79         4.63 o                         
   0   5   2       1559.52       1519.14        14.10 o                         
   1   5   2        977.36       1039.40         7.54 o                         
   2   5   2       3793.22       3936.61        48.08 o                         
   3   5   2         62.59         59.14         5.29 o                         
   4   5   2          0.83          1.38         0.69 o                         
   5   5   2         26.43         25.61         1.30 o                         
   6   5   2          6.16          5.49         1.44 o                         
  -6   6   2         24.43         28.14         2.00 o                         
  -5   6   2         23.64         26.38         2.08 o                         
  -4   6   2          0.03          0.24         0.56 o                         
  -3   6   2        150.82        155.32         6.26 o                         
  -2   6   2        727.12        739.06         7.80 o                         
  -1   6   2        361.62        345.65         5.59 o                         
   0   6   2        543.69        541.63         6.20 o                         
   1   6   2       7797.76       8506.65        43.39 o                         
   2   6   2        250.37        247.09         7.81 o                         
   3   6   2         58.00         48.51         4.88 o                         
   4   6   2        120.66        105.75         2.39 o                         
   5   6   2         17.09         19.66         1.17 o                         
   6   6   2         10.95         11.35         1.06 o                         
  -6   7   2         20.30         19.65         1.70 o                         
  -5   7   2         90.94         93.11         3.32 o                         
  -4   7   2          7.19          6.94         0.82 o                         
  -3   7   2         52.29         58.64         3.55 o                         
  -2   7   2          4.10          3.41         0.67 o                         
  -1   7   2        601.17        539.21         7.48 o                         
   0   7   2       2865.05       2882.88        13.72 o                         
   1   7   2        840.12        916.22         7.61 o                         
   2   7   2         10.65          7.13         1.24 o                         
   3   7   2        614.60        647.22        17.96 o                         
   4   7   2        309.75        271.71         4.29 o                         
   5   7   2          0.17         -0.23         0.59 o                         
   6   7   2         23.51         25.89         1.43 o                         
  -6   8   2         29.10         33.26         3.27 o                         
  -5   8   2         24.18         21.60         1.68 o                         
  -4   8   2          0.41         -0.58         0.58 o                         
  -3   8   2         25.04         17.04         1.82 o                         
  -2   8   2        151.55        165.61         4.10 o                         
  -1   8   2       1233.29       1334.84        16.25 o                         
   0   8   2       1341.09       1371.53        14.01 o                         
   1   8   2         42.77         43.68         1.78 o                         
   2   8   2       5200.34       5478.65        46.17 o                         
   3   8   2         27.13         33.75         4.28 o                         
   4   8   2        112.21        107.27         2.24 o                         
   5   8   2         60.76         64.96         2.19 o                         
   6   8   2          9.39         12.49         1.43 o                         
  -6   9   2          6.53          9.56         1.21 o                         
  -5   9   2          9.49          9.27         1.28 o                         
  -4   9   2         55.43         48.01         1.81 o                         
  -3   9   2        316.14        300.65         6.84 o                         
  -2   9   2         43.39         32.70         1.98 o                         
  -1   9   2       2127.92       2233.01        18.23 o                         
   0   9   2         17.51         16.03         1.34 o                         
   1   9   2        358.82        422.56         5.87 o                         
   2   9   2       3128.88       3409.08        47.20 o                         
   3   9   2        390.43        373.58        17.54 o                         
   4   9   2        599.55        563.60         5.78 o                         
   5   9   2         26.90         24.98         1.24 o                         
  -6  10   2          6.49          5.30         0.89 o                         
  -5  10   2        136.07        136.11         3.93 o                         
  -4  10   2         18.56         16.37         1.15 o                         
  -3  10   2         13.93         12.42         1.64 o                         
  -2  10   2        123.23        152.72         4.38 o                         
  -1  10   2       1343.28       1394.04        15.42 o                         
   0  10   2          6.30          5.91         1.58 o                         
   1  10   2       2242.62       2452.28        20.90 o                         
   2  10   2         26.15         27.53         3.75 o                         
   3  10   2        144.52        145.44         9.19 o                         
   4  10   2          8.00          9.61         0.86 o                         
   5  10   2          0.67          0.21         0.77 o                         
  -6  11   2         14.42         14.68         0.98 o                         
  -5  11   2          0.41          1.05         0.75 o                         
  -4  11   2        171.56        168.38         3.12 o                         
  -3  11   2         65.62         57.50         3.53 o                         
  -2  11   2        149.30        148.12         4.99 o                         
  -1  11   2        266.03        306.03         6.53 o                         
   0  11   2         94.24         90.08         4.64 o                         
   1  11   2         25.53         35.55         3.00 o                         
   2  11   2         93.90         96.93         5.43 o                         
   3  11   2        137.06        137.67         3.33 o                         
   4  11   2          5.76          5.41         0.88 o                         
   5  11   2          0.01          0.09         0.70 o                         
  -6  12   2         21.06         21.11         1.35 o                         
  -5  12   2         16.58         14.88         1.18 o                         
  -4  12   2        173.44        149.88         2.96 o                         
  -3  12   2        202.74        176.97         6.40 o                         
  -2  12   2        427.43        485.35         9.40 o                         
  -1  12   2         38.24         42.66         2.64 o                         
   0  12   2         92.26        130.90         7.68 o                         
   1  12   2        577.47        590.92        12.38 o                         
   2  12   2        132.19        150.90         8.08 o                         
   3  12   2        915.89        856.50         8.19 o                         
   4  12   2        123.37        128.05         3.26 o                         
   5  12   2          0.05         -0.67         0.67 o                         
  -6  13   2          4.47          5.27         1.04 o                         
  -5  13   2         19.46         19.83         1.28 o                         
  -4  13   2         26.99         25.73         1.29 o                         
  -3  13   2          4.85          5.04         0.73 o                         
  -2  13   2         11.34          8.52         1.48 o                         
  -1  13   2        632.58        641.21        10.36 o                         
   0  13   2        209.70        215.77         9.52 o                         
   1  13   2         29.52         30.86         3.06 o                         
   2  13   2        391.66        391.25        11.66 o                         
   3  13   2          0.92          1.15         0.75 o                         
   4  13   2          2.33          3.38         0.76 o                         
   5  13   2          9.25          8.92         1.00 o                         
  -5  14   2         18.33         19.78         1.22 o                         
  -4  14   2          6.77          4.14         0.66 o                         
  -3  14   2       1342.63       1289.00         9.20 o                         
  -2  14   2         85.96         81.75         4.24 o                         
  -1  14   2         20.50         14.18         1.82 o                         
   0  14   2       1290.37       1241.18        24.90 o                         
   1  14   2        485.95        533.39        12.71 o                         
   2  14   2         39.11         36.55         4.66 o                         
   3  14   2        103.88        101.57         2.92 o                         
   4  14   2        102.61        101.99         2.84 o                         
   5  14   2         56.20         64.83         2.23 o                         
  -5  15   2          0.82          1.24         0.65 o                         
  -4  15   2        223.84        202.35         4.94 o                         
  -3  15   2        294.55        289.80         4.44 o                         
  -2  15   2          0.05          0.32         1.48 o                         
  -1  15   2          2.46          4.63         1.37 o                         
   0  15   2         25.90         23.12         2.42 o                         
   1  15   2          7.87         13.01         3.00 o                         
   2  15   2          3.86          5.83         1.13 o                         
   3  15   2          1.67          2.19         0.84 o                         
   4  15   2         15.18         18.64         1.29 o                         
   5  15   2         13.30         14.64         1.35 o                         
  -5  16   2          0.00          0.87         0.58 o                         
  -4  16   2         12.15         12.86         1.36 o                         
  -3  16   2        113.32        106.85         2.50 o                         
  -2  16   2          8.16          7.23         0.77 o                         
  -1  16   2          3.10          5.43         1.46 o                         
   0  16   2        180.34        178.29         6.80 o                         
   1  16   2        429.49        365.74        14.21 o                         
   2  16   2        245.53        217.81         5.50 o                         
   3  16   2        193.30        176.93         3.73 o                         
   4  16   2         21.68         17.05         1.20 o                         
   5  16   2          0.80         -0.45         0.58 o                         
  -5  17   2          2.68          2.32         0.80 o                         
  -4  17   2         40.94         38.90         2.13 o                         
  -3  17   2          8.57          7.83         1.07 o                         
  -2  17   2         78.03         69.25         2.20 o                         
  -1  17   2          0.15          0.62         0.98 o                         
   0  17   2         26.54         28.97         2.82 o                         
   1  17   2         73.46         68.59         2.36 o                         
   2  17   2        290.15        264.08         5.54 o                         
   3  17   2          3.61          1.53         0.63 o                         
   4  17   2         54.88         57.33         1.99 o                         
   5  17   2         17.52         20.50         1.28 o                         
  -5  18   2         82.51         88.38         2.96 o                         
  -4  18   2          1.50          0.73         0.89 o                         
  -3  18   2         53.07         60.90         1.90 o                         
  -2  18   2        812.48        805.20        12.29 o                         
  -1  18   2        153.57        142.86         3.92 o                         
   0  18   2        161.33        156.35         4.14 o                         
   1  18   2         39.43         40.80         1.68 o                         
   2  18   2          2.90          5.55         1.12 o                         
   3  18   2         30.48         29.48         1.32 o                         
   4  18   2          6.90          5.71         0.74 o                         
  -5  19   2          3.28          2.86         0.53 o                         
  -4  19   2         34.23         31.47         2.24 o                         
  -3  19   2        221.88        208.65         3.77 o                         
  -2  19   2        527.75        514.59         6.45 o                         
  -1  19   2          4.71          5.56         1.00 o                         
   0  19   2        148.50        145.46         3.96 o                         
   1  19   2         27.76         22.04         1.31 o                         
   2  19   2          3.41          5.23         0.93 o                         
   3  19   2          5.33          3.55         0.69 o                         
   4  19   2          4.94          6.75         0.75 o                         
  -4  20   2        100.31        105.27         3.68 o                         
  -3  20   2        164.13        164.73         4.88 o                         
  -2  20   2          3.07          0.79         0.59 o                         
  -1  20   2         86.20         86.68         3.15 o                         
   0  20   2        559.52        558.66         6.12 o                         
   1  20   2         29.28         35.49         1.87 o                         
   2  20   2        172.47        165.41         5.50 o                         
   3  20   2         11.46         10.29         0.92 o                         
   4  20   2         11.39         12.91         1.02 o                         
  -4  21   2          6.11          7.39         1.11 o                         
  -3  21   2          5.21          4.94         0.68 o                         
  -2  21   2        371.53        363.33         7.98 o                         
  -1  21   2        205.17        202.32         6.17 o                         
   0  21   2        113.28        110.36         2.77 o                         
   1  21   2         16.11         16.31         1.30 o                         
   2  21   2         28.98         23.37         1.54 o                         
   3  21   2         24.44         22.20         1.19 o                         
   4  21   2         52.44         55.40         2.18 o                         
  -4  22   2         14.73         13.66         1.20 o                         
  -3  22   2          0.60          1.27         0.57 o                         
  -2  22   2        244.56        229.74         7.68 o                         
  -1  22   2         25.23         27.91         3.32 o                         
   0  22   2          0.94          1.24         0.65 o                         
   1  22   2         24.55         28.59         1.65 o                         
   2  22   2        131.86        128.56         3.86 o                         
   3  22   2          3.65          2.99         0.67 o                         
   4  22   2          2.65          1.74         0.80 o                         
  -4  23   2          7.54          8.30         0.68 o                         
  -3  23   2          0.66          0.15         0.56 o                         
  -2  23   2          6.29          6.36         1.06 o                         
  -1  23   2          0.35         -0.48         1.20 o                         
   0  23   2         53.19         55.28         2.21 o                         
   1  23   2        101.98        101.75         2.94 o                         
   2  23   2         18.01         20.24         1.64 o                         
   3  23   2         68.78         74.46         2.06 o                         
  -3  24   2         18.92         20.11         1.09 o                         
  -2  24   2          0.51         -0.83         0.83 o                         
  -1  24   2         16.40         16.69         1.95 o                         
   0  24   2         27.04         23.23         1.53 o                         
   1  24   2        117.48        123.86         3.10 o                         
   2  24   2         82.23         84.40         2.89 o                         
   3  24   2          0.79          0.76         0.92 o                         
  -3  25   2          8.35         10.58         0.87 o                         
  -2  25   2          4.12          6.03         1.30 o                         
  -1  25   2          8.75          5.22         1.26 o                         
   0  25   2          5.55          5.75         1.00 o                         
   1  25   2          5.16          5.32         0.81 o                         
   2  25   2         49.73         53.02         2.16 o                         
   3  25   2         11.73         12.44         1.08 o                         
  -3  26   2          0.22         -0.13         0.75 o                         
  -2  26   2         17.17         12.83         1.49 o                         
  -1  26   2          0.06         -0.79         1.02 o                         
   0  26   2          0.63          0.93         0.75 o                         
   1  26   2         15.43         17.54         1.13 o                         
   2  26   2         17.51         16.42         1.18 o                         
  -2  27   2         14.63         14.93         1.35 o                         
  -1  27   2          1.97          2.01         0.97 o                         
   0  27   2         66.93         67.37         2.49 o                         
   1  27   2         66.29         71.55         3.42 o                         
   2  27   2          2.09          3.61         1.75 o                         
  -2  28   2          5.80          7.17         1.25 o                         
  -1  28   2         22.45         31.17         1.81 o                         
   0  28   2         14.29         14.32         1.02 o                         
   1  28   2         42.76         45.86         2.49 o                         
  -1  29   2         31.15         37.86         2.47 o                         
  -5   0   3         77.52         82.48         5.14 o                         
  -3   0   3       1255.88       1251.06        24.43 o                         
  -1   0   3         61.09         63.54         2.99 o                         
   1   0   3         12.21          9.40         1.95 o                         
   3   0   3          2.72          1.06         3.06 o                         
   5   0   3          1.18         -1.67         1.67 o                         
  -6   1   3          9.14         10.67         0.95 o                         
  -5   1   3         22.01         19.32         1.83 o                         
  -4   1   3          4.05          4.07         1.11 o                         
  -3   1   3        305.55        303.28         8.48 o                         
  -2   1   3        163.30        143.29         4.14 o                         
  -1   1   3       4539.33       4578.01        17.97 o                         
   0   1   3        194.55        241.21         3.76 o                         
   1   1   3       1843.27       1881.84        14.30 o                         
   2   1   3        982.19       1002.23        17.33 o                         
   3   1   3          4.54          2.34         1.39 o                         
   4   1   3          6.43          4.87         0.61 o                         
   5   1   3         36.80         36.48         2.38 o                         
   6   1   3         10.22         21.50         2.21 o                         
  -6   2   3          0.28         -0.15         0.60 o                         
  -5   2   3         35.76         31.48         2.29 o                         
  -4   2   3         76.55         90.55         5.47 o                         
  -3   2   3          2.61         -0.21         1.09 o                         
  -2   2   3        470.30        473.31         7.52 o                         
  -1   2   3         21.85         25.23         1.30 o                         
   0   2   3         49.31         49.79         1.55 o                         
   1   2   3       2296.10       2316.04        20.41 o                         
   2   2   3          1.09          3.25         1.17 o                         
   3   2   3         31.20         29.92         4.30 o                         
   4   2   3         46.16         44.93         1.58 o                         
   5   2   3          0.06         -0.66         0.76 o                         
   6   2   3          3.68         11.74         1.77 o                         
  -6   3   3          3.14          3.74         0.65 o                         
  -5   3   3          1.13          2.20         0.73 o                         
  -4   3   3        103.19         81.44         5.22 o                         
  -3   3   3        430.33        429.45        10.16 o                         
  -2   3   3       3520.64       3687.32        29.23 o                         
  -1   3   3       2566.74       2579.97        18.53 o                         
   0   3   3        556.87        499.82         5.88 o                         
   1   3   3       2289.43       2354.98        16.85 o                         
   2   3   3        926.45        936.71        18.73 o                         
   3   3   3        930.46        912.26        32.56 o                         
   4   3   3        154.51        151.01         3.13 o                         
   5   3   3         11.77         10.89         1.19 o                         
   6   3   3          5.16         16.54         1.87 o                         
  -6   4   3         18.50         16.90         1.31 o                         
  -5   4   3         19.89         19.96         1.87 o                         
  -4   4   3        284.09        270.78         9.72 o                         
  -3   4   3         32.26         42.10         3.08 o                         
  -2   4   3        623.53        608.27        12.48 o                         
  -1   4   3         52.81         60.82         2.73 o                         
   0   4   3        118.32        115.18         3.77 o                         
   1   4   3         14.30         14.29         1.16 o                         
   2   4   3        236.90        251.56         6.66 o                         
   3   4   3         85.73         83.87         6.96 o                         
   4   4   3          8.52          6.40         0.77 o                         
   5   4   3          1.36         -0.10         1.36 o                         
   6   4   3         31.04         41.42         2.57 o                         
  -6   5   3          9.84          9.69         1.43 o                         
  -5   5   3         60.74         63.73         2.64 o                         
  -4   5   3         53.20         56.58         4.46 o                         
  -3   5   3        363.18        398.78         9.95 o                         
  -2   5   3        113.87        110.31         3.78 o                         
  -1   5   3         10.92         17.69         1.44 o                         
   0   5   3       1338.66       1315.17        12.86 o                         
   1   5   3        968.98       1040.98        11.53 o                         
   2   5   3       1714.74       1886.43        25.20 o                         
   3   5   3       1025.81       1060.30        16.74 o                         
   4   5   3        170.94        161.47         3.63 o                         
   5   5   3          2.79          2.14         0.73 o                         
  -6   6   3         11.86          9.86         1.29 o                         
  -5   6   3         11.74         15.44         1.78 o                         
  -4   6   3         51.34         56.31         2.32 o                         
  -3   6   3         32.05         40.70         3.33 o                         
  -2   6   3        173.94        175.79         4.38 o                         
  -1   6   3        548.62        581.02         9.59 o                         
   0   6   3         25.06         24.57         1.01 o                         
   1   6   3        348.23        369.46         8.19 o                         
   2   6   3       2088.16       2406.47        27.61 o                         
   3   6   3         13.94         10.60         1.89 o                         
   4   6   3          3.80          6.31         0.75 o                         
   5   6   3         18.42         19.51         1.69 o                         
  -6   7   3         10.96          9.98         1.31 o                         
  -5   7   3         64.47         65.50         3.42 o                         
  -4   7   3        194.11        192.54         4.51 o                         
  -3   7   3         26.07         24.30         2.68 o                         
  -2   7   3        336.71        340.53         5.65 o                         
  -1   7   3        260.11        295.67         4.59 o                         
   0   7   3       3412.05       3437.71        18.04 o                         
   1   7   3        102.19        118.26         4.70 o                         
   2   7   3         61.80         62.31         3.12 o                         
   3   7   3         37.80         35.64         3.16 o                         
   4   7   3         18.84         14.07         0.93 o                         
   5   7   3         44.21         46.33         1.62 o                         
  -6   8   3          4.26          4.59         1.03 o                         
  -5   8   3         29.35         27.49         2.32 o                         
  -4   8   3         50.33         52.32         2.44 o                         
  -3   8   3         31.27         41.57         3.12 o                         
  -2   8   3       1126.34       1254.39        12.31 o                         
  -1   8   3         52.87         70.16         2.99 o                         
   0   8   3          0.61          1.07         0.56 o                         
   1   8   3        853.58        962.10        15.26 o                         
   2   8   3        273.30        281.77         6.71 o                         
   3   8   3        255.48        257.12        12.05 o                         
   4   8   3         54.50         56.66         2.04 o                         
   5   8   3          3.26          1.71         1.11 o                         
  -6   9   3         29.43         28.47         1.90 o                         
  -5   9   3         11.98         11.18         1.35 o                         
  -4   9   3          5.47          3.58         0.65 o                         
  -3   9   3        520.61        497.42        10.87 o                         
  -2   9   3       1254.04       1333.02        12.97 o                         
  -1   9   3         13.33         14.72         2.57 o                         
   0   9   3       1365.06       1404.75        14.35 o                         
   1   9   3        275.59        300.44         6.53 o                         
   2   9   3        723.48        697.37        12.15 o                         
   3   9   3        548.56        537.74         5.65 o                         
   4   9   3        123.81        101.29         2.62 o                         
   5   9   3         62.28         61.46         2.96 o                         
  -6  10   3          3.86          5.24         1.29 o                         
  -5  10   3          9.27          8.74         1.21 o                         
  -4  10   3         83.73         86.16         3.17 o                         
  -3  10   3        108.07        116.78         6.47 o                         
  -2  10   3        227.20        210.03         6.40 o                         
  -1  10   3        818.46        822.64        13.15 o                         
   0  10   3         59.74         80.24         4.14 o                         
   1  10   3        149.42        142.36         7.37 o                         
   2  10   3        305.48        343.81        12.70 o                         
   3  10   3         91.65         79.35         2.04 o                         
   4  10   3         96.99         87.94         2.44 o                         
   5  10   3          9.10          6.52         0.95 o                         
  -6  11   3         16.49         15.65         2.25 o                         
  -5  11   3         70.86         72.39         2.89 o                         
  -4  11   3         35.09         34.44         1.80 o                         
  -3  11   3          0.00          1.73         1.05 o                         
  -2  11   3        249.60        270.76         6.18 o                         
  -1  11   3        572.28        662.99        10.85 o                         
   0  11   3         37.56         49.39         4.64 o                         
   1  11   3         47.87         47.10         4.49 o                         
   2  11   3          7.84          1.96         1.03 o                         
   3  11   3          6.26          4.50         0.79 o                         
   4  11   3         28.70         32.92         2.03 o                         
   5  11   3         47.94         48.57         2.25 o                         
  -6  12   3          1.73          1.17         0.59 o                         
  -5  12   3          0.32          0.76         0.82 o                         
  -4  12   3         91.45         85.49         2.82 o                         
  -3  12   3         35.38         33.13         2.31 o                         
  -2  12   3          4.02          6.57         1.27 o                         
  -1  12   3         44.26         64.44         3.40 o                         
   0  12   3          0.11         -1.60         1.60 o                         
   1  12   3          1.40          5.98         1.93 o                         
   2  12   3         33.75         39.08         4.63 o                         
   3  12   3        396.56        376.35         6.07 o                         
   4  12   3         87.81         82.93         3.06 o                         
   5  12   3         35.71         37.98         1.76 o                         
  -6  13   3          3.45          2.67         0.83 o                         
  -5  13   3        105.65        113.04         3.43 o                         
  -4  13   3        407.82        371.87         6.55 o                         
  -3  13   3          9.19          5.00         0.72 o                         
  -2  13   3        178.65        199.79         6.52 o                         
  -1  13   3        368.83        387.95         8.54 o                         
   0  13   3        150.65        145.54        10.57 o                         
   1  13   3          4.70          3.81         4.62 o                         
   2  13   3          4.54          4.40         1.60 o                         
   3  13   3        162.13        148.19         2.83 o                         
   4  13   3          8.87         10.32         1.51 o                         
   5  13   3          0.86          0.97         0.71 o                         
  -5  14   3         50.78         49.76         2.24 o                         
  -4  14   3         51.27         46.95         1.87 o                         
  -3  14   3        195.56        190.06         4.02 o                         
  -2  14   3         82.30         84.78         4.97 o                         
  -1  14   3          0.22          0.20         0.85 o                         
   0  14   3         95.61        117.98         7.36 o                         
   1  14   3        164.84        168.46        14.35 o                         
   2  14   3        322.98        302.05         4.92 o                         
   3  14   3        513.96        469.18         7.51 o                         
   4  14   3         32.73         36.92         2.05 o                         
   5  14   3         21.80         28.95         1.42 o                         
  -5  15   3         12.67         11.39         0.96 o                         
  -4  15   3          0.51          0.12         0.69 o                         
  -3  15   3       1024.39        967.15        15.04 o                         
  -2  15   3        203.11        199.51         9.02 o                         
  -1  15   3         21.54         19.65         2.43 o                         
   0  15   3         80.42         67.09         5.81 o                         
   1  15   3        173.11        150.76         9.14 o                         
   2  15   3        549.26        505.97         7.51 o                         
   3  15   3         42.26         44.86         1.81 o                         
   4  15   3          0.13          0.76         0.77 o                         
   5  15   3         22.68         29.90         1.66 o                         
  -5  16   3          5.01          6.08         0.81 o                         
  -4  16   3          1.43          2.53         0.80 o                         
  -3  16   3        222.47        204.22         4.25 o                         
  -2  16   3         33.48         28.20         1.41 o                         
  -1  16   3          8.90          9.54         1.77 o                         
   0  16   3         40.46         40.59         3.84 o                         
   1  16   3          0.22         -0.04         0.61 o                         
   2  16   3          0.66          1.90         0.79 o                         
   3  16   3        657.09        640.48         8.55 o                         
   4  16   3         69.71         59.24         2.04 o                         
   5  16   3         99.19        119.78         4.10 o                         
  -5  17   3         44.69         45.22         2.36 o                         
  -4  17   3         74.40         67.56         2.42 o                         
  -3  17   3          2.62          1.99         0.70 o                         
  -2  17   3         43.61         41.08         1.73 o                         
  -1  17   3          1.36          1.54         1.24 o                         
   0  17   3        122.81        124.00         4.09 o                         
   1  17   3        429.58        417.69         6.59 o                         
   2  17   3         35.93         29.03         1.99 o                         
   3  17   3         13.79          9.20         0.87 o                         
   4  17   3         19.33         16.42         1.11 o                         
  -5  18   3          1.21          2.86         0.81 o                         
  -4  18   3         45.59         45.21         2.36 o                         
  -3  18   3         14.97          9.83         0.97 o                         
  -2  18   3         90.14        100.86         2.67 o                         
  -1  18   3        147.02        146.31         8.03 o                         
   0  18   3         39.35         36.21         1.60 o                         
   1  18   3         40.70         39.50         1.72 o                         
   2  18   3         15.82         13.24         1.44 o                         
   3  18   3          1.05          0.41         0.49 o                         
   4  18   3          6.74          7.61         0.77 o                         
  -5  19   3         13.89         16.98         2.38 o                         
  -4  19   3          6.95          8.18         1.07 o                         
  -3  19   3         24.56         22.14         1.45 o                         
  -2  19   3        417.37        413.03         5.33 o                         
  -1  19   3         85.49         79.70         3.91 o                         
   0  19   3        101.73         94.23         2.56 o                         
   1  19   3        147.88        131.68         3.07 o                         
   2  19   3         34.52         25.50         1.60 o                         
   3  19   3          5.82          4.69         0.63 o                         
   4  19   3         33.39         38.30         1.40 o                         
  -4  20   3         32.88         32.85         2.18 o                         
  -3  20   3          0.47          1.06         0.65 o                         
  -2  20   3        170.20        176.39         3.17 o                         
  -1  20   3          0.48          0.91         1.02 o                         
   0  20   3          5.26          2.99         0.67 o                         
   1  20   3        301.92        278.88         5.07 o                         
   2  20   3         70.93         58.88         2.31 o                         
   3  20   3          0.40          1.12         0.53 o                         
   4  20   3         12.00         11.90         0.88 o                         
  -4  21   3          6.37          8.73         1.19 o                         
  -3  21   3         23.45         25.22         1.29 o                         
  -2  21   3        115.99        125.69         3.27 o                         
  -1  21   3         97.28         94.04         5.97 o                         
   0  21   3         47.19         45.13         1.82 o                         
   1  21   3         66.70         68.95         2.50 o                         
   2  21   3         45.48         43.10         1.96 o                         
   3  21   3          4.50          6.15         0.93 o                         
   4  21   3          0.00          0.55         0.66 o                         
  -4  22   3          0.00         -0.38         0.61 o                         
  -3  22   3          0.97          0.33         0.53 o                         
  -2  22   3         83.35         89.63         2.70 o                         
  -1  22   3        310.90        321.68         7.68 o                         
   0  22   3         51.65         51.17         1.90 o                         
   1  22   3        184.04        178.03         3.89 o                         
   2  22   3          0.56         -0.22         0.62 o                         
   3  22   3          6.52          5.76         0.81 o                         
  -4  23   3          4.11          4.19         1.31 o                         
  -3  23   3          0.02         -0.23         0.55 o                         
  -2  23   3        206.96        210.42         4.70 o                         
  -1  23   3        186.44        187.30         5.72 o                         
   0  23   3         26.80         27.37         1.39 o                         
   1  23   3         42.45         31.17         1.67 o                         
   2  23   3        154.45        166.97         5.17 o                         
   3  23   3          5.21          5.73         0.74 o                         
  -3  24   3         16.64         15.02         0.94 o                         
  -2  24   3         29.70         30.14         1.72 o                         
  -1  24   3         71.85         71.66         4.41 o                         
   0  24   3         37.20         37.54         1.78 o                         
   1  24   3         20.73         16.78         1.23 o                         
   2  24   3          6.40          5.43         0.94 o                         
   3  24   3          2.37          2.79         0.72 o                         
  -3  25   3         30.18         31.42         1.66 o                         
  -2  25   3         35.00         30.45         2.15 o                         
  -1  25   3        124.28        116.40         4.40 o                         
   0  25   3         61.25         64.60         2.14 o                         
   1  25   3          9.40          9.21         0.92 o                         
   2  25   3         12.67         18.15         1.30 o                         
  -3  26   3          1.14          1.77         0.83 o                         
  -2  26   3          2.04          3.34         1.05 o                         
  -1  26   3        224.06        244.72         5.60 o                         
   0  26   3          0.17          0.06         0.81 o                         
   1  26   3          0.13          0.11         0.53 o                         
   2  26   3         13.30         13.36         1.22 o                         
  -2  27   3          1.78          2.02         0.78 o                         
  -1  27   3          3.34          6.12         1.11 o                         
   0  27   3         23.04         27.16         1.46 o                         
   1  27   3          2.57          1.17         0.72 o                         
  -1  28   3          2.11          2.32         0.75 o                         
   0  28   3         19.26         21.53         1.42 o                         
   1  28   3          0.95          0.68         0.75 o                         
  -6   0   4        208.31        223.75         7.46 o                         
  -4   0   4         30.62         22.10         4.75 o                         
  -2   0   4       1171.04       1270.44        36.21 o                         
   0   0   4       1139.19       1216.10        51.62 o                         
   2   0   4       1769.22       1825.75        41.59 o                         
   4   0   4         42.58         33.27         5.54 o                         
  -6   1   4         82.72         89.80         3.91 o                         
  -5   1   4          4.94          4.04         0.82 o                         
  -4   1   4         12.85          7.46         1.69 o                         
  -3   1   4         99.96        102.48         5.19 o                         
  -2   1   4        534.33        589.00        12.01 o                         
  -1   1   4        236.08        275.86         6.93 o                         
   0   1   4        153.81        187.35         1.99 o                         
   1   1   4         58.62         58.28         2.43 o                         
   2   1   4         32.12         31.25         4.48 o                         
   3   1   4        127.45        139.08         9.43 o                         
   4   1   4          0.32         -0.78         0.78 o                         
   5   1   4         11.01         12.48         1.28 o                         
  -6   2   4         20.80         22.23         1.78 o                         
  -5   2   4          2.61          4.04         1.05 o                         
  -4   2   4          0.05          0.38         1.00 o                         
  -3   2   4        608.06        589.79        12.33 o                         
  -2   2   4         75.24         68.76         3.06 o                         
  -1   2   4       1309.74       1433.60        18.82 o                         
   0   2   4         36.26         30.77         1.26 o                         
   1   2   4          2.25          2.03         0.83 o                         
   2   2   4        196.41        206.47         6.31 o                         
   3   2   4        642.45        688.15        31.49 o                         
   4   2   4         50.61         49.07         1.90 o                         
   5   2   4         56.06         61.72         2.12 o                         
  -6   3   4         65.07         71.97         2.49 o                         
  -5   3   4          4.86          7.42         1.05 o                         
  -4   3   4        127.43        129.23         4.07 o                         
  -3   3   4         28.68         28.94         2.87 o                         
  -2   3   4         31.44         23.80         3.39 o                         
  -1   3   4        834.45        845.03        11.51 o                         
   0   3   4         48.15         42.61         2.00 o                         
   1   3   4         41.30         44.51         2.27 o                         
   2   3   4        424.07        505.06        11.41 o                         
   3   3   4         17.06         17.71         3.52 o                         
   4   3   4        140.87        125.20         2.90 o                         
   5   3   4         20.43         25.52         1.41 o                         
  -6   4   4          1.57          3.23         1.58 o                         
  -5   4   4         21.94         20.19         1.97 o                         
  -4   4   4          0.79         10.28         7.83 o                         
  -3   4   4         73.58         84.88         4.84 o                         
  -2   4   4        633.99        679.62        12.84 o                         
  -1   4   4        279.63        247.01         8.22 o                         
   0   4   4        202.73        196.50         4.28 o                         
   1   4   4        451.50        469.30         6.85 o                         
   2   4   4          2.59          3.41         1.11 o                         
   3   4   4         19.33         11.96         4.93 o                         
   4   4   4        162.78        156.06         2.99 o                         
   5   4   4         35.17         33.72         1.39 o                         
  -6   5   4          1.33          1.55         0.98 o                         
  -5   5   4          0.42          0.44         0.79 o                         
  -4   5   4         31.31         35.63         2.36 o                         
  -3   5   4         32.30         23.81         2.61 o                         
  -2   5   4        270.73        293.77         9.34 o                         
  -1   5   4       1951.78       1986.79        17.14 o                         
   0   5   4        227.59        234.12         4.85 o                         
   1   5   4       1452.51       1553.89        14.46 o                         
   2   5   4        160.68        165.75         7.37 o                         
   3   5   4        271.56        283.11         4.86 o                         
   4   5   4        144.98        145.11         3.82 o                         
   5   5   4          0.72         -0.05         0.56 o                         
  -6   6   4         10.06          9.86         1.35 o                         
  -5   6   4         61.32         66.79         3.42 o                         
  -4   6   4         41.75         44.85         2.20 o                         
  -3   6   4         16.38         21.43         2.52 o                         
  -2   6   4       1415.70       1535.33        15.83 o                         
  -1   6   4       1375.30       1479.56        15.39 o                         
   0   6   4        361.03        384.00         6.43 o                         
   1   6   4         91.54         95.11         3.38 o                         
   2   6   4          3.51          3.70         1.12 o                         
   3   6   4         54.97         45.99         1.72 o                         
   4   6   4        248.17        220.51         4.23 o                         
   5   6   4          0.18          0.86         0.70 o                         
  -6   7   4          1.32          0.84         0.64 o                         
  -5   7   4          1.69          2.69         1.02 o                         
  -4   7   4        102.93        101.52         3.34 o                         
  -3   7   4         18.18         16.97         2.30 o                         
  -2   7   4       1110.16       1105.36        14.20 o                         
  -1   7   4         29.69         31.07         2.48 o                         
   0   7   4          1.96          1.07         0.89 o                         
   1   7   4       1078.36       1225.53        30.09 o                         
   2   7   4        114.82        113.43         5.77 o                         
   3   7   4         16.92         17.59         1.11 o                         
   4   7   4          3.76          2.41         0.86 o                         
   5   7   4          0.51          1.79         1.32 o                         
  -6   8   4          0.15         -0.15         0.59 o                         
  -5   8   4        216.82        219.98         4.98 o                         
  -4   8   4          0.06          0.46         0.64 o                         
  -3   8   4        398.71        406.19        10.98 o                         
  -2   8   4       2371.22       2376.80        30.96 o                         
  -1   8   4        203.98        232.74         5.29 o                         
   0   8   4       1425.67       1406.99        19.85 o                         
   1   8   4          9.76          2.25         1.11 o                         
   2   8   4          5.10          4.50         1.23 o                         
   3   8   4         41.74         42.76         2.10 o                         
   4   8   4        101.71        100.24         4.12 o                         
   5   8   4         68.04         78.91         4.31 o                         
  -6   9   4          4.58          3.69         0.76 o                         
  -5   9   4          6.09          6.19         1.08 o                         
  -4   9   4          5.85          4.05         0.89 o                         
  -3   9   4        176.30        186.87         9.67 o                         
  -2   9   4       1016.36       1011.41        16.13 o                         
  -1   9   4        628.90        770.50        13.03 o                         
   0   9   4         76.70         76.45         3.00 o                         
   1   9   4          6.32          2.28         0.97 o                         
   2   9   4        332.97        345.84        13.23 o                         
   3   9   4          0.21         -0.51         0.69 o                         
   4   9   4          0.57          0.56         1.32 o                         
   5   9   4          0.25         30.49        21.67 o                         
  -6  10   4          2.71          2.24         0.67 o                         
  -5  10   4         23.68         25.23         1.81 o                         
  -4  10   4        222.80        224.70         4.44 o                         
  -3  10   4        180.21        171.57         8.85 o                         
  -2  10   4        705.18        728.98        15.09 o                         
  -1  10   4        251.33        264.41         7.05 o                         
   0  10   4         58.10         59.56         3.92 o                         
   1  10   4        480.70        568.51        22.17 o                         
   2  10   4        189.52        194.06        13.12 o                         
   3  10   4         96.35         82.57         2.65 o                         
   4  10   4         87.55         80.67         2.60 o                         
   5  10   4         94.34        111.37         7.92 o                         
  -6  11   4        102.62        116.31         2.69 o                         
  -5  11   4         21.49         19.49         1.36 o                         
  -4  11   4          7.52          6.83         0.96 o                         
  -3  11   4        429.39        385.33        12.24 o                         
  -2  11   4          6.31         11.90         1.70 o                         
  -1  11   4       1005.12       1042.20        14.90 o                         
   0  11   4        770.77        819.54        17.20 o                         
   1  11   4         69.96         67.61         5.60 o                         
   2  11   4          5.97          5.91         2.31 o                         
   3  11   4          0.62          0.26         0.70 o                         
   4  11   4         63.00         68.00         2.80 o                         
   5  11   4          0.46          1.65         0.74 o                         
  -6  12   4          4.63          5.17         0.67 o                         
  -5  12   4         95.87         87.61         2.68 o                         
  -4  12   4        162.08        167.15         3.91 o                         
  -3  12   4        173.35        181.83         4.51 o                         
  -2  12   4        149.46        162.79         5.30 o                         
  -1  12   4        287.66        276.40         7.15 o                         
   0  12   4         37.14         38.90         3.56 o                         
   1  12   4        232.55        221.28        10.34 o                         
   2  12   4         66.70         61.94         2.21 o                         
   3  12   4         55.81         48.61         2.09 o                         
   4  12   4        303.16        306.68         4.74 o                         
   5  12   4          1.58          5.29         0.88 o                         
  -6  13   4         12.78         16.07         1.56 o                         
  -5  13   4         25.86         26.59         1.76 o                         
  -4  13   4         31.45         27.59         1.49 o                         
  -3  13   4         51.17         48.18         2.43 o                         
  -2  13   4          0.52          0.63         0.91 o                         
  -1  13   4         54.26         77.23         3.97 o                         
   0  13   4        167.04        174.15         7.50 o                         
   1  13   4        381.29        355.98        13.52 o                         
   2  13   4         61.93         56.80         1.60 o                         
   3  13   4         83.62         69.81         3.01 o                         
   4  13   4         28.20         30.11         1.87 o                         
   5  13   4          0.16          0.64         0.53 o                         
  -5  14   4         28.00         29.40         1.75 o                         
  -4  14   4        200.05        186.20         4.10 o                         
  -3  14   4          0.08          0.42         0.75 o                         
  -2  14   4        115.79        118.94         4.89 o                         
  -1  14   4        429.76        448.88         9.88 o                         
   0  14   4        231.79        261.09         9.47 o                         
   1  14   4          6.54          5.17         1.83 o                         
   2  14   4         61.87         54.78         1.72 o                         
   3  14   4         99.32         87.03         3.15 o                         
   4  14   4         22.76         15.37         1.73 o                         
   5  14   4          0.43          2.88         0.96 o                         
  -5  15   4          6.52          6.48         1.21 o                         
  -4  15   4          1.05         -0.04         0.77 o                         
  -3  15   4         28.62         24.09         1.53 o                         
  -2  15   4         59.20         64.71         2.33 o                         
  -1  15   4          3.70          1.74         1.41 o                         
   0  15   4          1.49          3.60         1.86 o                         
   1  15   4         84.42         83.15         3.06 o                         
   2  15   4          5.88          1.74         0.50 o                         
   3  15   4         10.77         10.00         1.05 o                         
   4  15   4          9.24          7.83         1.06 o                         
  -5  16   4         15.84         13.59         1.60 o                         
  -4  16   4          0.00          0.43         0.71 o                         
  -3  16   4          0.28         -0.19         0.69 o                         
  -2  16   4         43.96         44.03         1.75 o                         
  -1  16   4          2.04          1.12         0.85 o                         
   0  16   4         31.66         29.45         1.63 o                         
   1  16   4         60.86         61.39         2.09 o                         
   2  16   4          0.09          0.91         0.46 o                         
   3  16   4        144.54        119.40         3.38 o                         
   4  16   4         28.75         23.52         1.30 o                         
  -5  17   4          5.66         11.08         1.44 o                         
  -4  17   4         41.77         35.37         1.81 o                         
  -3  17   4        151.49        134.49         4.12 o                         
  -2  17   4         38.08         35.46         1.47 o                         
  -1  17   4         38.67         31.25         1.66 o                         
   0  17   4        107.97        108.35         2.72 o                         
   1  17   4          3.30          0.42         0.56 o                         
   2  17   4         19.27         24.84         1.38 o                         
   3  17   4         34.90         36.19         1.74 o                         
   4  17   4         79.42         82.50         2.14 o                         
  -5  18   4          6.21         10.38         1.17 o                         
  -4  18   4        105.41        100.57         2.80 o                         
  -3  18   4        121.68        112.42         3.14 o                         
  -2  18   4        154.19        141.23         3.12 o                         
  -1  18   4         40.51         43.13         1.97 o                         
   0  18   4         36.06         33.93         1.58 o                         
   1  18   4        112.36         97.17         2.67 o                         
   2  18   4        239.31        216.55         7.67 o                         
   3  18   4         74.80         71.03         2.07 o                         
   4  18   4         44.92         44.09         1.48 o                         
  -5  19   4         11.78         13.12         1.14 o                         
  -4  19   4          7.80          5.80         0.94 o                         
  -3  19   4          4.89          5.61         0.89 o                         
  -2  19   4        137.00        114.27         2.80 o                         
  -1  19   4          0.05          0.26         0.73 o                         
   0  19   4         61.45         59.39         2.09 o                         
   1  19   4         37.23         38.86         1.74 o                         
   2  19   4        160.68        150.01         3.65 o                         
   3  19   4         25.02         27.60         1.27 o                         
   4  19   4          1.26          1.01         0.43 o                         
  -4  20   4          3.93          3.62         0.75 o                         
  -3  20   4          4.95          4.27         0.80 o                         
  -2  20   4        249.92        247.93         4.03 o                         
  -1  20   4         10.21          7.85         1.14 o                         
   0  20   4         12.12         10.38         0.97 o                         
   1  20   4         18.17         14.33         1.23 o                         
   2  20   4         45.85         44.47         2.41 o                         
   3  20   4         68.56         71.84         1.87 o                         
   4  20   4          4.16          5.76         1.04 o                         
  -4  21   4          0.61          0.32         0.65 o                         
  -3  21   4          2.54          3.95         0.76 o                         
  -2  21   4         34.04         26.30         1.56 o                         
  -1  21   4         44.19         44.72         2.32 o                         
   0  21   4        122.58        127.80         3.19 o                         
   1  21   4          5.37          3.36         0.82 o                         
   2  21   4          7.93          7.15         0.95 o                         
   3  21   4          0.58          0.79         0.82 o                         
  -4  22   4         37.71         36.13         1.84 o                         
  -3  22   4          9.42          7.59         0.86 o                         
  -2  22   4         23.81         25.63         1.81 o                         
  -1  22   4          7.29          9.46         1.26 o                         
   0  22   4         20.63         22.07         1.49 o                         
   1  22   4          6.36          7.12         0.86 o                         
   2  22   4         65.91         63.73         2.16 o                         
   3  22   4         20.73         24.44         1.34 o                         
  -4  23   4          0.09          0.09         0.42 o                         
  -3  23   4         86.47         87.73         2.54 o                         
  -2  23   4         10.71         10.47         1.24 o                         
  -1  23   4        171.62        193.76         5.72 o                         
   0  23   4          2.00          1.61         0.68 o                         
   1  23   4         32.75         32.33         1.46 o                         
   2  23   4          2.05          0.13         0.95 o                         
   3  23   4          0.48          0.75         0.72 o                         
  -3  24   4        218.07        222.49         3.71 o                         
  -2  24   4        130.06        131.18         4.31 o                         
  -1  24   4        191.18        200.48         5.64 o                         
   0  24   4         92.66         86.74         2.54 o                         
   1  24   4          9.16         10.20         1.01 o                         
   2  24   4          3.41          4.87         1.03 o                         
  -3  25   4         12.64         13.30         2.12 o                         
  -2  25   4         34.93         35.86         2.23 o                         
  -1  25   4         53.09         52.38         2.84 o                         
   0  25   4          0.29          1.46         0.63 o                         
   1  25   4          2.71          1.42         0.68 o                         
   2  25   4          2.35          2.07         0.78 o                         
  -2  26   4         91.57         98.89         3.19 o                         
  -1  26   4         25.12         28.54         2.31 o                         
   0  26   4        278.27        290.85         6.03 o                         
   1  26   4          0.69          0.99         0.51 o                         
   2  26   4         34.04         40.13         1.79 o                         
  -2  27   4          2.19          2.32         0.72 o                         
  -1  27   4         66.13         68.37         2.65 o                         
   0  27   4        191.90        216.71         3.61 o                         
   1  27   4         39.12         45.45         1.93 o                         
  -1  28   4          9.57          6.84         0.89 o                         
   0  28   4          3.81          6.41         1.25 o                         
  -5   0   5        130.87        145.64         6.99 o                         
  -3   0   5          2.23          7.48         2.20 o                         
  -1   0   5       1904.26       1998.92        23.56 o                         
   1   0   5        502.24        492.30        12.89 o                         
   3   0   5        569.17        539.51         9.86 o                         
   5   0   5          9.13         18.36        13.18 o                         
  -6   1   5         87.29         85.52         3.20 o                         
  -5   1   5         37.47         45.11         2.84 o                         
  -4   1   5          7.78          8.68         0.93 o                         
  -3   1   5         71.08         69.10         4.44 o                         
  -2   1   5         40.11         52.96         2.83 o                         
  -1   1   5       2553.97       2809.21        42.16 o                         
   0   1   5         94.37        120.67         4.64 o                         
   1   1   5          2.09          1.02         1.20 o                         
   2   1   5        134.44        125.57         6.59 o                         
   3   1   5          1.01          1.27         0.89 o                         
   4   1   5          2.46          2.63         0.84 o                         
   5   1   5          0.13          3.21         8.84 o                         
  -6   2   5        276.76        277.89         5.59 o                         
  -5   2   5          4.71          3.82         1.06 o                         
  -4   2   5         16.65         17.29         1.48 o                         
  -3   2   5        563.67        576.79        12.79 o                         
  -2   2   5        725.06        857.26        15.48 o                         
  -1   2   5         90.58         84.72         2.81 o                         
   0   2   5        630.00        711.91        10.42 o                         
   1   2   5        739.28        766.60        13.80 o                         
   2   2   5         40.69         38.20         3.79 o                         
   3   2   5         32.69         32.32         1.41 o                         
   4   2   5        115.58        107.73         2.65 o                         
   5   2   5          5.70          3.50         2.60 o                         
  -6   3   5         16.82         21.53         1.83 o                         
  -5   3   5        320.64        323.07         5.85 o                         
  -4   3   5        146.12        163.48         4.32 o                         
  -3   3   5        408.33        451.73        11.37 o                         
  -2   3   5        409.56        496.15        10.13 o                         
  -1   3   5        130.33        144.62        10.86 o                         
   0   3   5        206.23        208.92         8.92 o                         
   1   3   5         16.73         17.56         1.83 o                         
   2   3   5        428.58        428.77        12.15 o                         
   3   3   5          1.99          1.08         0.56 o                         
   4   3   5         12.26         13.39         1.09 o                         
   5   3   5          1.55          0.69         3.21 o                         
  -6   4   5         61.84         60.36         2.84 o                         
  -5   4   5         97.38         99.72         3.31 o                         
  -4   4   5          5.93          5.61         0.78 o                         
  -3   4   5        101.49         83.48         5.03 o                         
  -2   4   5        336.92        367.04        11.02 o                         
  -1   4   5        381.35        395.99         7.97 o                         
   0   4   5        183.49        201.61         5.18 o                         
   1   4   5        161.68        217.79         7.13 o                         
   2   4   5        131.57        124.32         7.17 o                         
   3   4   5         20.22         15.03         1.15 o                         
   4   4   5         15.70         13.00         1.02 o                         
   5   4   5          0.23         -0.75         2.52 o                         
  -6   5   5        124.72        117.53         3.89 o                         
  -5   5   5          2.89          2.99         0.92 o                         
  -4   5   5         46.02         40.13         1.64 o                         
  -3   5   5        484.50        477.78        11.55 o                         
  -2   5   5        339.63        361.09        10.83 o                         
  -1   5   5       2394.12       2618.46        28.17 o                         
   0   5   5        109.60        137.89         5.38 o                         
   1   5   5        507.90        505.59         9.64 o                         
   2   5   5        199.36        196.89         8.27 o                         
   3   5   5        101.50         99.51         2.54 o                         
   4   5   5         15.58         11.22         1.14 o                         
   5   5   5         24.53         28.62         1.51 o                         
  -6   6   5        107.10        103.34         2.99 o                         
  -5   6   5        177.88        186.15         6.37 o                         
  -4   6   5         12.07         13.98         0.95 o                         
  -3   6   5         44.47         34.83         3.24 o                         
  -2   6   5        155.19        137.44         6.93 o                         
  -1   6   5       1629.30       1792.35        21.63 o                         
   0   6   5       1319.84       1358.97        21.34 o                         
   1   6   5         61.22         62.00         3.54 o                         
   2   6   5        749.97        788.38        16.48 o                         
   3   6   5        169.97        165.42         4.19 o                         
   4   6   5          0.28          0.52         0.73 o                         
   5   6   5         13.38         12.11         1.64 o                         
  -6   7   5          0.03          0.86         0.65 o                         
  -5   7   5          1.76          3.44         1.11 o                         
  -4   7   5        450.53        484.22         5.18 o                         
  -3   7   5          2.42          2.60         3.13 o                         
  -2   7   5        172.43        142.96         5.96 o                         
  -1   7   5        225.24        215.97         5.30 o                         
   0   7   5         22.54         24.31         2.42 o                         
   1   7   5         51.44         54.15         3.36 o                         
   2   7   5          0.11          0.05         1.60 o                         
   3   7   5          7.19          6.04         0.81 o                         
   4   7   5          1.65          1.30         0.99 o                         
   5   7   5         61.72         63.59         2.85 o                         
  -6   8   5         14.61         13.88         1.17 o                         
  -5   8   5        165.42        159.78         4.21 o                         
  -4   8   5         26.03         23.37         1.50 o                         
  -3   8   5          0.62          1.34         1.62 o                         
  -2   8   5        722.83        741.83        13.97 o                         
  -1   8   5        778.02        866.88        12.03 o                         
   0   8   5         56.45         50.01         3.79 o                         
   1   8   5          0.13          0.58         1.11 o                         
   2   8   5         83.17         84.89         4.68 o                         
   3   8   5         60.34         49.80         2.10 o                         
   4   8   5         59.02         56.41         2.52 o                         
   5   8   5          3.58          5.42         0.90 o                         
  -6   9   5         24.90         32.66         1.62 o                         
  -5   9   5         27.47         27.62         1.87 o                         
  -4   9   5        216.91        201.16         4.20 o                         
  -3   9   5         26.40         25.71         3.92 o                         
  -2   9   5        221.57        261.58         8.65 o                         
  -1   9   5        226.10        263.37         6.08 o                         
   0   9   5          0.78          2.17         2.03 o                         
   1   9   5        166.31        176.68         7.27 o                         
   2   9   5         23.16         26.52         3.98 o                         
   3   9   5         17.13         14.22         1.23 o                         
   4   9   5         44.75         41.57         2.17 o                         
   5   9   5          7.19          8.04         1.49 o                         
  -6  10   5         33.09         30.04         2.06 o                         
  -5  10   5          6.13          5.39         0.97 o                         
  -4  10   5         40.33         42.81         2.03 o                         
  -3  10   5          0.17          1.39         1.38 o                         
  -2  10   5         48.10         36.33         3.44 o                         
  -1  10   5         47.92         62.89         3.57 o                         
   0  10   5        226.34        258.75        10.84 o                         
   1  10   5         54.76         46.45         4.95 o                         
   2  10   5         18.27         21.01         1.26 o                         
   3  10   5         90.48         79.09         2.64 o                         
   4  10   5          1.70          3.81         0.94 o                         
   5  10   5         19.29         38.16        15.71 o                         
  -6  11   5         35.23         39.06         1.56 o                         
  -5  11   5         79.66         79.00         2.55 o                         
  -4  11   5        364.16        352.98         5.63 o                         
  -3  11   5         64.53         67.55         2.38 o                         
  -2  11   5          3.32          6.77         1.66 o                         
  -1  11   5        157.09        154.19         5.84 o                         
   0  11   5        103.36        110.87         7.48 o                         
   1  11   5         90.64         90.62         7.06 o                         
   2  11   5          0.70          0.41         0.55 o                         
   3  11   5          6.29          3.99         0.91 o                         
   4  11   5          3.79          2.29         0.80 o                         
   5  11   5         93.78        111.46         4.29 o                         
  -6  12   5         14.02         15.81         0.97 o                         
  -5  12   5          3.43          3.92         0.76 o                         
  -4  12   5         12.54         11.37         1.19 o                         
  -3  12   5        168.35        186.68         4.54 o                         
  -2  12   5         53.35         47.32         3.29 o                         
  -1  12   5         10.46          4.29         1.12 o                         
   0  12   5        138.07        150.35         9.04 o                         
   1  12   5          8.64         11.25         3.32 o                         
   2  12   5          7.40          7.24         0.79 o                         
   3  12   5         65.36         60.83         2.32 o                         
   4  12   5         10.74         10.93         1.42 o                         
   5  12   5          2.07          2.62         0.91 o                         
  -5  13   5          1.36          0.98         0.56 o                         
  -4  13   5        124.90        117.64         3.31 o                         
  -3  13   5        111.28        108.48         3.63 o                         
  -2  13   5         54.63         51.35         3.58 o                         
  -1  13   5        320.82        309.90        10.39 o                         
   0  13   5        195.95        203.42        10.81 o                         
   1  13   5        248.43        236.27        12.73 o                         
   2  13   5        155.02        150.65         2.85 o                         
   3  13   5         80.04         68.86         2.83 o                         
   4  13   5         26.35         28.67         1.75 o                         
  -5  14   5          8.59         10.74         1.20 o                         
  -4  14   5          0.02         -0.71         0.71 o                         
  -3  14   5         92.90         84.07         3.26 o                         
  -2  14   5         24.70         23.31         1.62 o                         
  -1  14   5         50.74         69.21         4.52 o                         
   0  14   5          1.35          7.90         5.27 o                         
   1  14   5          2.11          3.06         0.81 o                         
   2  14   5        134.19        118.18         2.53 o                         
   3  14   5         36.86         28.00         2.21 o                         
   4  14   5          6.91          4.36         1.09 o                         
  -5  15   5         11.25          8.69         1.05 o                         
  -4  15   5          0.05         -0.08         0.72 o                         
  -3  15   5         10.36          8.54         1.19 o                         
  -2  15   5         10.88         15.39         1.25 o                         
  -1  15   5         66.73         72.92         2.74 o                         
   0  15   5         36.14         37.39         2.14 o                         
   1  15   5        127.48        117.59         2.33 o                         
   2  15   5          2.39          1.96         0.64 o                         
   3  15   5        117.08        107.03         5.34 o                         
   4  15   5          0.00         -0.30         0.74 o                         
  -5  16   5         44.80         44.73         2.43 o                         
  -4  16   5        113.97        118.22         3.18 o                         
  -3  16   5          0.18         -0.77         0.77 o                         
  -2  16   5          4.93          5.96         0.87 o                         
  -1  16   5         91.94         93.09         2.86 o                         
   0  16   5         73.40         80.35         2.38 o                         
   1  16   5        160.10        148.71         2.96 o                         
   2  16   5        115.06        104.03         2.67 o                         
   3  16   5         64.97         66.17         2.49 o                         
   4  16   5          4.91          3.75         0.91 o                         
  -5  17   5         23.16         22.40         1.67 o                         
  -4  17   5         19.63         15.09         1.23 o                         
  -3  17   5          3.38          1.71         0.66 o                         
  -2  17   5          7.16         11.56         1.01 o                         
  -1  17   5        298.81        284.53         5.21 o                         
   0  17   5        451.48        451.70         6.35 o                         
   1  17   5         29.42         27.88         1.34 o                         
   2  17   5          1.77          0.53         0.97 o                         
   3  17   5         11.64         10.88         1.03 o                         
   4  17   5         13.16         13.87         1.28 o                         
  -5  18   5         43.00         44.93         2.07 o                         
  -4  18   5         11.66         15.98         1.18 o                         
  -3  18   5         34.21         24.70         1.54 o                         
  -2  18   5        339.51        326.13         6.52 o                         
  -1  18   5         97.57         97.67         2.98 o                         
   0  18   5          1.52          0.69         0.63 o                         
   1  18   5         30.03         28.88         1.55 o                         
   2  18   5         41.02         41.26         2.20 o                         
   3  18   5        110.07        106.82         2.39 o                         
   4  18   5         36.70         36.68         1.73 o                         
  -5  19   5          3.58          8.29         1.01 o                         
  -4  19   5          0.96          1.13         0.59 o                         
  -3  19   5          3.21          2.92         0.73 o                         
  -2  19   5        112.67        118.95         2.86 o                         
  -1  19   5         51.94         56.78         2.67 o                         
   0  19   5         75.27         63.54         2.17 o                         
   1  19   5          2.31          1.92         0.71 o                         
   2  19   5          6.26          6.36         1.06 o                         
   3  19   5          1.15          0.90         0.52 o                         
  -4  20   5         18.89         14.21         1.14 o                         
  -3  20   5         42.57         42.67         1.84 o                         
  -2  20   5        143.91        143.15         3.49 o                         
  -1  20   5        482.20        468.48         7.40 o                         
   0  20   5         59.21         56.96         2.32 o                         
   1  20   5         48.89         49.72         1.93 o                         
   2  20   5          0.01         -0.29         0.93 o                         
   3  20   5          5.31          7.52         0.76 o                         
  -4  21   5          0.05          0.02         0.66 o                         
  -3  21   5          7.60          9.57         0.97 o                         
  -2  21   5        233.08        231.26         4.27 o                         
  -1  21   5         38.39         37.08         2.17 o                         
   0  21   5         15.78         13.39         1.21 o                         
   1  21   5          0.86         -0.25         0.68 o                         
   2  21   5          0.11         -0.38         0.66 o                         
   3  21   5          9.81         11.13         0.94 o                         
  -4  22   5         27.14         37.87         1.96 o                         
  -3  22   5        268.90        264.13         5.79 o                         
  -2  22   5        121.01        108.45         2.83 o                         
  -1  22   5          0.04          0.89         0.84 o                         
   0  22   5         46.93         46.96         2.32 o                         
   1  22   5         19.17         18.60         1.52 o                         
   2  22   5          2.03          0.91         0.55 o                         
   3  22   5          0.42          0.45         0.40 o                         
  -3  23   5          3.69          1.72         0.83 o                         
  -2  23   5        314.45        335.49         6.16 o                         
  -1  23   5        243.69        240.44         4.86 o                         
   0  23   5          1.28          0.64         0.93 o                         
   1  23   5          0.39         -0.36         0.60 o                         
   2  23   5         18.97         20.62         1.68 o                         
  -3  24   5          0.71          0.81         0.70 o                         
  -2  24   5        330.12        354.07         6.68 o                         
  -1  24   5         99.65        102.16         3.06 o                         
   0  24   5          0.97          0.86         0.60 o                         
   1  24   5          2.03          2.24         0.57 o                         
   2  24   5         27.42         31.88         1.84 o                         
  -3  25   5          0.13          0.47         0.57 o                         
  -2  25   5          5.96          5.56         1.13 o                         
  -1  25   5         15.73         15.81         1.71 o                         
   0  25   5         25.09         25.43         1.72 o                         
   1  25   5         21.53         19.91         1.55 o                         
   2  25   5          2.16          3.35         0.83 o                         
  -2  26   5          3.54          3.12         0.83 o                         
  -1  26   5          2.28          1.30         0.84 o                         
   0  26   5          0.00         -0.01         0.63 o                         
   1  26   5         27.38         28.67         1.74 o                         
  -1  27   5          2.49          4.01         0.88 o                         
   0  27   5         72.88         84.58         7.13 o                         
  -6   0   6          0.10          0.69         0.65 o                         
  -4   0   6        102.34         90.27         3.93 o                         
  -2   0   6        327.32        364.25        10.61 o                         
   0   0   6       4815.86       5189.67       348.64 o                         
   2   0   6        342.00        309.30        20.20 o                         
   4   0   6          0.28          4.98         6.91 o                         
  -6   1   6         73.74         75.37         2.46 o                         
  -5   1   6          3.36          3.50         1.17 o                         
  -4   1   6         74.99         67.08         2.82 o                         
  -3   1   6         15.50         16.46         2.39 o                         
  -2   1   6       1096.98       1194.58        13.63 o                         
  -1   1   6        667.58        827.16        12.73 o                         
   0   1   6       2235.51       2126.94        60.75 o                         
   1   1   6         33.23         31.27         2.60 o                         
   2   1   6         92.91         88.67         7.80 o                         
   3   1   6          0.98          1.74         1.15 o                         
   4   1   6          6.60         15.26         4.54 o                         
   5   1   6          0.41         -1.77         1.77 o                         
  -6   2   6          9.60         10.66         1.26 o                         
  -5   2   6         74.13         74.56         3.62 o                         
  -4   2   6        197.75        193.69         4.80 o                         
  -3   2   6         47.88         47.21         3.84 o                         
  -2   2   6       1665.72       1689.25        19.43 o                         
  -1   2   6       1765.96       2035.66        36.67 o                         
   0   2   6         25.11         31.71         4.08 o                         
   1   2   6          8.91          6.85         1.75 o                         
   2   2   6         52.39         57.61         4.87 o                         
   3   2   6        229.91        221.13         4.15 o                         
   4   2   6          0.02         -0.70         1.00 o                         
   5   2   6         33.61         29.27         1.78 o                         
  -6   3   6          0.15         -0.79         0.83 o                         
  -5   3   6         38.17         36.85         2.67 o                         
  -4   3   6         50.95         47.43         2.41 o                         
  -3   3   6         99.70         89.27         5.29 o                         
  -2   3   6         25.15         25.33         2.59 o                         
  -1   3   6        212.56        235.77         6.02 o                         
   0   3   6        405.97        435.52        13.75 o                         
   1   3   6        197.60        210.69         8.06 o                         
   2   3   6         41.92         48.95         4.50 o                         
   3   3   6         82.16         80.77         2.10 o                         
   4   3   6         22.13         20.46         1.54 o                         
   5   3   6          4.59         -0.58         3.34 o                         
  -6   4   6         73.53         69.88         5.67 o                         
  -5   4   6         17.31         17.09         2.38 o                         
  -4   4   6        141.13        144.63         3.55 o                         
  -3   4   6         37.79         34.07         4.05 o                         
  -2   4   6        992.43        975.34        30.79 o                         
  -1   4   6        526.60        545.11        10.93 o                         
   0   4   6        661.97        660.17        20.84 o                         
   1   4   6         21.89         14.60         2.39 o                         
   2   4   6         70.07         73.50         5.50 o                         
   3   4   6        136.40        129.12         3.29 o                         
   4   4   6          6.07          8.58         2.96 o                         
   5   4   6          0.62         -0.91         3.05 o                         
  -6   5   6          2.69          2.35         0.86 o                         
  -5   5   6         55.46         52.73         3.23 o                         
  -4   5   6         36.84         40.98         1.97 o                         
  -3   5   6         27.30         24.48         3.59 o                         
  -2   5   6         65.31         61.35         4.71 o                         
  -1   5   6        562.88        632.90        17.00 o                         
   0   5   6          5.27         -0.90         1.53 o                         
   1   5   6        230.51        249.92         7.77 o                         
   2   5   6          0.07         11.04         6.75 o                         
   3   5   6         73.95         75.75         2.97 o                         
   4   5   6          0.00         -0.95         1.47 o                         
   5   5   6          5.69         11.66         6.66 o                         
  -6   6   6          5.60          6.94         1.09 o                         
  -5   6   6       1267.94       1326.48        16.27 o                         
  -4   6   6       1269.73       1305.25        12.59 o                         
  -3   6   6         47.45         41.94         4.70 o                         
  -2   6   6          4.27          4.85         1.47 o                         
  -1   6   6        136.43        144.33         4.61 o                         
   0   6   6         30.96         34.38         3.09 o                         
   1   6   6          3.30          3.81         1.42 o                         
   2   6   6         36.08         33.24         2.44 o                         
   3   6   6         44.49         48.57         2.40 o                         
   4   6   6         12.40         11.82         1.51 o                         
   5   6   6          5.34         14.51         6.62 o                         
  -6   7   6          3.11          3.20         0.76 o                         
  -5   7   6          3.53          5.76         1.23 o                         
  -4   7   6         34.00         33.05         1.43 o                         
  -3   7   6        105.47        101.38         7.20 o                         
  -2   7   6        129.81        111.54        14.43 o                         
  -1   7   6          5.28          3.73         0.99 o                         
   0   7   6        110.68        124.99         4.90 o                         
   1   7   6         20.93         13.25         2.29 o                         
   2   7   6         88.98         77.27         2.32 o                         
   3   7   6          1.85          1.25         0.95 o                         
   4   7   6          1.25          0.53         0.92 o                         
   5   7   6         17.29         34.30        11.54 o                         
  -6   8   6         45.30         43.66         1.82 o                         
  -5   8   6         39.77         36.16         2.05 o                         
  -4   8   6        103.85         93.03         2.16 o                         
  -3   8   6        400.70        382.71        14.31 o                         
  -2   8   6          5.22          4.92         1.75 o                         
  -1   8   6         47.04         51.51         2.86 o                         
   0   8   6        130.30        133.68         5.20 o                         
   1   8   6         57.22         58.87         4.60 o                         
   2   8   6          0.90          1.79         0.65 o                         
   3   8   6         19.82         16.83         1.39 o                         
   4   8   6          8.25          9.43         0.99 o                         
  -6   9   6        147.64        161.27         4.09 o                         
  -5   9   6          1.20          2.62         0.70 o                         
  -4   9   6         40.68         36.06         1.65 o                         
  -3   9   6        124.73        122.37         3.65 o                         
  -2   9   6         19.14         10.22         1.87 o                         
  -1   9   6         75.72         75.82         3.94 o                         
   0   9   6          1.22          0.51         1.16 o                         
   1   9   6         59.06         48.78         5.09 o                         
   2   9   6         30.13         31.75         1.64 o                         
   3   9   6         11.65         13.19         1.18 o                         
   4   9   6          2.03          1.49         0.72 o                         
  -6  10   6         29.39         33.94         1.67 o                         
  -5  10   6        388.40        371.10         6.23 o                         
  -4  10   6          3.57          2.50         0.64 o                         
  -3  10   6        823.31        830.47         9.59 o                         
  -2  10   6         35.14         34.27         3.42 o                         
  -1  10   6         69.77         86.59         5.24 o                         
   0  10   6         19.98         24.58         3.09 o                         
   1  10   6          7.67         12.10         2.79 o                         
   2  10   6         33.40         24.99         2.36 o                         
   3  10   6          8.53          9.86         1.05 o                         
   4  10   6         38.49         42.19         2.47 o                         
  -6  11   6          0.01          0.29         0.46 o                         
  -5  11   6          0.35          0.79         0.75 o                         
  -4  11   6         80.23         74.87         2.64 o                         
  -3  11   6         65.66         73.73         2.96 o                         
  -2  11   6         38.84         47.70         3.65 o                         
  -1  11   6          1.49          2.87         1.56 o                         
   0  11   6         57.59         58.23         4.62 o                         
   1  11   6         56.73         53.62         2.68 o                         
   2  11   6          6.74          5.57         0.70 o                         
   3  11   6          1.29          1.85         0.75 o                         
   4  11   6         17.34         17.85         1.66 o                         
  -6  12   6         16.21         17.02         1.26 o                         
  -5  12   6         22.50         22.66         1.20 o                         
  -4  12   6         51.47         43.89         2.05 o                         
  -3  12   6         23.31         16.85         1.54 o                         
  -2  12   6          6.69          3.38         0.85 o                         
  -1  12   6        102.69         89.20         5.98 o                         
   0  12   6        844.14        798.27        17.50 o                         
   1  12   6          1.21          2.44         0.50 o                         
   2  12   6          4.89          2.69         0.62 o                         
   3  12   6          1.37          0.69         0.79 o                         
   4  12   6         28.11         31.21         2.07 o                         
  -5  13   6          2.97          2.31         0.60 o                         
  -4  13   6        113.88        107.63         3.12 o                         
  -3  13   6         25.44         25.65         1.61 o                         
  -2  13   6          0.41          2.64         1.12 o                         
  -1  13   6         64.45         60.51         5.05 o                         
   0  13   6         32.20         30.68         1.70 o                         
   1  13   6        126.16        127.67         3.22 o                         
   2  13   6          6.55          5.71         0.84 o                         
   3  13   6         19.56         12.93         1.72 o                         
   4  13   6          0.26          1.38         0.75 o                         
  -5  14   6         22.57         18.31         1.38 o                         
  -4  14   6        221.89        211.14         4.30 o                         
  -3  14   6          1.23          1.25         0.66 o                         
  -2  14   6         52.80         51.35         2.55 o                         
  -1  14   6        115.34        122.55         3.77 o                         
   0  14   6         70.75         79.65         2.34 o                         
   1  14   6          0.67          0.65         0.57 o                         
   2  14   6         53.11         45.45         2.70 o                         
   3  14   6        108.39        111.14         5.78 o                         
   4  14   6         38.54         42.82         2.18 o                         
  -5  15   6        118.97        123.59         3.19 o                         
  -4  15   6         94.51         89.08         2.79 o                         
  -3  15   6        243.00        241.89         4.81 o                         
  -2  15   6         15.07         10.39         1.09 o                         
  -1  15   6        609.51        576.97         7.91 o                         
   0  15   6        161.99        186.06         3.62 o                         
   1  15   6         33.43         28.85         1.52 o                         
   2  15   6         58.89         56.82         2.20 o                         
   3  15   6          7.67          5.58         1.09 o                         
   4  15   6         82.43         96.87         2.45 o                         
  -5  16   6          9.03          9.69         0.98 o                         
  -4  16   6         51.77         55.10         2.17 o                         
  -3  16   6          7.13          7.53         0.98 o                         
  -2  16   6         30.10         26.32         1.63 o                         
  -1  16   6        667.10        647.38         8.92 o                         
   0  16   6        546.39        531.95         7.04 o                         
   1  16   6         52.18         48.93         1.92 o                         
   2  16   6        178.86        190.88         4.22 o                         
   3  16   6          0.74          0.62         0.62 o                         
   4  16   6          0.97          1.54         0.65 o                         
  -5  17   6         41.53         44.33         2.09 o                         
  -4  17   6         26.93         27.27         1.53 o                         
  -3  17   6         65.72         68.66         2.46 o                         
  -2  17   6        215.10        215.23         4.41 o                         
  -1  17   6         44.14         43.19         2.08 o                         
   0  17   6         54.24         41.96         2.08 o                         
   1  17   6         40.23         44.21         1.83 o                         
   2  17   6         60.80         61.14         3.96 o                         
   3  17   6          5.03          4.73         0.83 o                         
  -5  18   6         15.31         16.69         1.21 o                         
  -4  18   6         45.91         43.69         1.79 o                         
  -3  18   6         12.87          9.89         1.03 o                         
  -2  18   6        296.34        286.05         5.14 o                         
  -1  18   6        224.41        221.92         4.48 o                         
   0  18   6         86.98         80.54         2.80 o                         
   1  18   6        348.44        346.75         6.77 o                         
   2  18   6         28.64         30.33         1.84 o                         
   3  18   6         54.78         58.30         1.85 o                         
  -4  19   6          3.32          3.42         0.67 o                         
  -3  19   6          5.20          2.43         0.65 o                         
  -2  19   6          2.38          4.78         0.69 o                         
  -1  19   6        259.43        258.69         5.57 o                         
   0  19   6         65.93         70.90         2.60 o                         
   1  19   6         53.83         56.07         2.00 o                         
   2  19   6          2.37          2.44         0.68 o                         
   3  19   6          0.11         -0.05         0.42 o                         
  -4  20   6         57.81         63.57         1.86 o                         
  -3  20   6         27.55         22.32         1.32 o                         
  -2  20   6          9.80         10.67         0.96 o                         
  -1  20   6        555.97        575.78        10.26 o                         
   0  20   6          4.41          3.85         0.91 o                         
   1  20   6         23.35         24.65         1.56 o                         
   2  20   6          5.12          3.65         0.81 o                         
   3  20   6          0.07          0.58         0.37 o                         
  -4  21   6          1.48          1.66         0.46 o                         
  -3  21   6         10.99          7.26         0.98 o                         
  -2  21   6         32.31         35.98         1.50 o                         
  -1  21   6        121.43        127.40         3.82 o                         
   0  21   6          8.20          6.93         0.96 o                         
   1  21   6          0.51          0.79         0.68 o                         
   2  21   6         20.58         17.63         1.29 o                         
   3  21   6          8.10          6.80         0.80 o                         
  -4  22   6          0.58          1.92         0.75 o                         
  -3  22   6          0.39          0.36         0.56 o                         
  -2  22   6         83.18         87.70         2.15 o                         
  -1  22   6        191.40        181.63         4.31 o                         
   0  22   6         14.38         15.81         1.22 o                         
   1  22   6         19.73         21.83         1.86 o                         
   2  22   6          0.00         -0.40         0.53 o                         
  -3  23   6         38.01         41.49         1.62 o                         
  -2  23   6          3.19          4.02         0.81 o                         
  -1  23   6         59.97         62.31         2.46 o                         
   0  23   6         43.62         38.13         1.67 o                         
   1  23   6         11.25         12.27         1.11 o                         
   2  23   6         12.02         15.05         1.29 o                         
  -3  24   6          8.66         11.81         1.22 o                         
  -2  24   6         23.31         24.85         2.32 o                         
  -1  24   6          4.24          5.99         0.93 o                         
   0  24   6         33.42         34.59         1.75 o                         
   1  24   6          0.01         -0.43         0.53 o                         
   2  24   6          0.39          0.02         0.46 o                         
  -2  25   6         24.70         30.85         1.76 o                         
  -1  25   6          2.96          4.94         0.78 o                         
   0  25   6          3.99          4.66         0.77 o                         
   1  25   6          4.11          6.65         0.91 o                         
  -2  26   6         14.92         18.33         1.74 o                         
  -1  26   6          0.04          0.47         0.69 o                         
   0  26   6         21.78         24.08         2.43 o                         
  -5   0   7         27.34         35.52         3.61 o                         
  -3   0   7          0.67          0.03         2.52 o                         
  -1   0   7        623.60        596.21        25.05 o                         
   1   0   7        265.57        285.44        19.31 o                         
   3   0   7         39.19         39.44         3.71 o                         
  -6   1   7          0.19         -0.23         0.58 o                         
  -5   1   7         41.00         37.11         2.61 o                         
  -4   1   7        233.44        237.48         5.38 o                         
  -3   1   7        135.26        117.99         6.19 o                         
  -2   1   7        196.49        195.90         8.72 o                         
  -1   1   7        638.63        688.61        21.12 o                         
   0   1   7       1053.56        998.55        22.91 o                         
   1   1   7         29.66         32.53         4.68 o                         
   2   1   7          9.59          9.24         1.07 o                         
   3   1   7         23.61         19.81         1.97 o                         
   4   1   7          8.70          5.19         1.43 o                         
  -6   2   7         42.08         40.17         1.76 o                         
  -5   2   7        120.96        121.30         4.55 o                         
  -4   2   7        799.82        805.14        15.64 o                         
  -3   2   7          0.20          0.52         1.33 o                         
  -2   2   7         42.26         35.30         4.48 o                         
  -1   2   7        260.90        248.64        11.41 o                         
   0   2   7        120.46        137.83         8.64 o                         
   1   2   7        106.91         97.10         5.96 o                         
   2   2   7          0.15          0.74         0.56 o                         
   3   2   7         16.89         15.52         1.26 o                         
   4   2   7         18.93         19.12         2.93 o                         
  -6   3   7         14.84         14.41         1.13 o                         
  -5   3   7        324.90        335.24         7.50 o                         
  -4   3   7         44.84         42.51         2.03 o                         
  -3   3   7        457.24        424.44        14.38 o                         
  -2   3   7         15.35         16.97         2.55 o                         
  -1   3   7          1.67          2.03         1.69 o                         
   0   3   7         50.45         50.41         5.32 o                         
   1   3   7        513.29        526.48        13.94 o                         
   2   3   7         35.91         38.12         1.97 o                         
   3   3   7         71.29         71.16         2.44 o                         
   4   3   7         36.14         38.87         5.39 o                         
  -6   4   7          0.05          0.58         0.77 o                         
  -5   4   7        202.19        205.92         5.88 o                         
  -4   4   7          7.08          8.06         1.03 o                         
  -3   4   7        109.78        100.05         7.11 o                         
  -2   4   7         93.93         79.90         7.30 o                         
  -1   4   7         65.41         62.05         5.80 o                         
   0   4   7         11.76          9.85         2.68 o                         
   1   4   7        583.68        563.49        17.08 o                         
   2   4   7         53.72         59.51         2.50 o                         
   3   4   7          2.10          1.32         0.62 o                         
   4   4   7          0.08         -1.92         1.92 o                         
  -6   5   7          1.21          0.51         0.70 o                         
  -5   5   7         74.94         84.70         3.89 o                         
  -4   5   7        407.57        400.64         6.79 o                         
  -3   5   7        151.58        158.40         7.14 o                         
  -2   5   7         24.56         19.45         2.89 o                         
  -1   5   7          2.55          0.27         1.51 o                         
   0   5   7        566.58        541.96        17.11 o                         
   1   5   7        111.79        107.31         6.44 o                         
   2   5   7         20.18         21.32         1.56 o                         
   3   5   7         21.92         21.81         1.44 o                         
   4   5   7          3.52          2.47         0.98 o                         
  -6   6   7          1.68          1.29         0.66 o                         
  -5   6   7        181.94        195.55         5.73 o                         
  -4   6   7        692.80        702.36         9.68 o                         
  -3   6   7        861.03        868.41         8.49 o                         
  -2   6   7          5.21          2.28         1.16 o                         
  -1   6   7         19.81         18.72         3.32 o                         
   0   6   7        359.57        371.16        14.09 o                         
   1   6   7        277.69        265.97        11.04 o                         
   2   6   7          3.87          3.32         0.71 o                         
   3   6   7         47.33         46.01         2.01 o                         
   4   6   7          0.31          0.02         0.77 o                         
  -6   7   7         52.81         50.28         1.88 o                         
  -5   7   7          4.26          2.95         1.39 o                         
  -4   7   7        154.91        162.54         3.12 o                         
  -3   7   7        804.95        814.99         7.98 o                         
  -2   7   7         16.91         18.66         2.32 o                         
  -1   7   7        261.31        219.90        10.63 o                         
   0   7   7          0.14          0.37         1.35 o                         
   1   7   7         79.38         79.13         5.60 o                         
   2   7   7          9.66         10.42         1.05 o                         
   3   7   7          9.70         10.19         1.26 o                         
   4   7   7          0.08         -0.95         0.99 o                         
  -6   8   7         39.10         45.80         1.74 o                         
  -5   8   7        166.86        162.01         7.52 o                         
  -4   8   7         17.49         15.29         1.08 o                         
  -3   8   7         41.44         45.01         1.75 o                         
  -2   8   7         54.77         51.47         3.69 o                         
  -1   8   7         16.87         13.48         2.06 o                         
   0   8   7         50.57         46.59         3.97 o                         
   1   8   7        395.38        398.81         8.17 o                         
   2   8   7          2.48          1.03         1.18 o                         
   3   8   7         95.38         94.70         2.83 o                         
   4   8   7          0.00         -0.68         0.84 o                         
  -6   9   7          4.74          4.02         0.65 o                         
  -5   9   7        143.28        145.60         3.27 o                         
  -4   9   7        320.59        311.88         4.89 o                         
  -3   9   7        213.84        209.83         6.89 o                         
  -2   9   7        226.44        209.66        10.21 o                         
  -1   9   7        632.93        623.54        17.24 o                         
   0   9   7        261.93        255.94        23.79 o                         
   1   9   7        204.92        206.33         4.83 o                         
   2   9   7          0.37         -0.69         1.31 o                         
   3   9   7          0.01         -0.40         0.82 o                         
   4   9   7          4.17          5.15         1.07 o                         
  -6  10   7         18.43         23.98         1.46 o                         
  -5  10   7         10.91         13.37         1.09 o                         
  -4  10   7        311.75        300.79         4.69 o                         
  -3  10   7          2.47          1.89         0.84 o                         
  -2  10   7        189.06        184.84         6.08 o                         
  -1  10   7          1.02          2.64         1.58 o                         
   0  10   7        302.26        293.34        13.04 o                         
   1  10   7          9.39          6.28         1.08 o                         
   2  10   7         13.83         12.14         1.66 o                         
   3  10   7         51.99         46.39         2.29 o                         
   4  10   7         15.80         20.88         1.32 o                         
  -6  11   7          9.21          7.24         1.12 o                         
  -5  11   7          0.80          1.46         0.57 o                         
  -4  11   7          7.73          7.37         0.85 o                         
  -3  11   7        797.82        778.34        14.36 o                         
  -2  11   7        295.03        301.28        23.90 o                         
  -1  11   7         22.29         21.99         2.21 o                         
   0  11   7        342.32        352.84         5.17 o                         
   1  11   7        404.33        393.08         5.84 o                         
   2  11   7         18.30         15.78         1.44 o                         
   3  11   7          3.46          4.38         1.17 o                         
   4  11   7         32.17         41.13         1.75 o                         
  -5  12   7         65.30         62.83         2.05 o                         
  -4  12   7         35.45         38.35         1.69 o                         
  -3  12   7        146.53        129.55         4.61 o                         
  -2  12   7        212.42        222.75         6.53 o                         
  -1  12   7        111.14        123.01         3.91 o                         
   0  12   7        221.06        204.51         3.75 o                         
   1  12   7        549.76        558.92         7.03 o                         
   2  12   7         95.20         93.42         3.24 o                         
   3  12   7          0.21         -0.47         1.04 o                         
   4  12   7          6.73          8.88         0.87 o                         
  -5  13   7          2.86          4.19         1.11 o                         
  -4  13   7          0.02          1.61         0.61 o                         
  -3  13   7          8.88         10.48         1.60 o                         
  -2  13   7         35.85         41.43         2.36 o                         
  -1  13   7        150.90        149.54         4.24 o                         
   0  13   7         50.11         46.76         1.87 o                         
   1  13   7          0.03         -0.20         0.64 o                         
   2  13   7          0.32         -0.18         0.72 o                         
   3  13   7          0.68          1.06         0.98 o                         
   4  13   7         39.35         48.82         1.71 o                         
  -5  14   7         91.72         98.97         2.37 o                         
  -4  14   7        389.99        370.21         5.39 o                         
  -3  14   7        326.69        319.56         5.36 o                         
  -2  14   7        269.65        260.83         8.95 o                         
  -1  14   7        451.62        428.68         7.24 o                         
   0  14   7        670.70        645.50         8.78 o                         
   1  14   7         22.96         19.90         1.57 o                         
   2  14   7        164.93        170.85         3.99 o                         
   3  14   7          5.17          3.73         1.08 o                         
   4  14   7          0.83          1.12         0.42 o                         
  -5  15   7         54.35         58.95         2.05 o                         
  -4  15   7          2.34          1.11         0.68 o                         
  -3  15   7         54.88         57.31         2.32 o                         
  -2  15   7          0.10         -0.30         0.74 o                         
  -1  15   7        288.28        283.85         5.15 o                         
   0  15   7       1022.34        992.30        17.29 o                         
   1  15   7          1.07          0.71         0.69 o                         
   2  15   7         52.82         54.57         2.57 o                         
   3  15   7          2.01          0.86         0.82 o                         
  -5  16   7         26.45         24.32         1.27 o                         
  -4  16   7          0.71          0.69         0.60 o                         
  -3  16   7         23.77         17.63         1.33 o                         
  -2  16   7          0.07          0.20         0.74 o                         
  -1  16   7         42.92         39.91         2.03 o                         
   0  16   7         83.59         71.78         2.76 o                         
   1  16   7          2.42          1.90         0.75 o                         
   2  16   7          7.18          9.97         1.17 o                         
   3  16   7          2.59          2.78         0.91 o                         
  -5  17   7          6.83          6.68         0.82 o                         
  -4  17   7         18.54         17.34         1.17 o                         
  -3  17   7        141.07        128.60         3.79 o                         
  -2  17   7          0.04         -0.12         0.75 o                         
  -1  17   7        168.15        166.14         3.92 o                         
   0  17   7          0.63          0.75         0.76 o                         
   1  17   7          2.76          1.88         0.73 o                         
   2  17   7         31.25         26.50         1.71 o                         
   3  17   7          0.08         -0.76         0.76 o                         
  -4  18   7         14.70         11.76         0.94 o                         
  -3  18   7         73.34         72.60         2.47 o                         
  -2  18   7         15.76         18.07         1.22 o                         
  -1  18   7        102.80        105.05         3.59 o                         
   0  18   7          0.48          0.21         0.76 o                         
   1  18   7         45.29         46.12         2.37 o                         
   2  18   7         23.55         18.23         1.51 o                         
   3  18   7          1.80          1.99         0.71 o                         
  -4  19   7         15.70         15.82         0.97 o                         
  -3  19   7          4.86          3.60         0.89 o                         
  -2  19   7         49.87         48.83         1.82 o                         
  -1  19   7          1.51         -0.32         0.75 o                         
   0  19   7         41.17         36.56         1.88 o                         
   1  19   7         22.42         22.22         1.65 o                         
   2  19   7         20.15         16.50         1.60 o                         
   3  19   7          2.25          2.36         0.66 o                         
  -4  20   7          0.96          1.11         0.40 o                         
  -3  20   7         39.33         41.07         2.60 o                         
  -2  20   7          5.23          3.44         0.62 o                         
  -1  20   7         89.17         91.29         3.49 o                         
   0  20   7         98.35        103.06         2.94 o                         
   1  20   7          0.58          0.64         0.72 o                         
   2  20   7          7.43          6.13         1.04 o                         
  -4  21   7          4.87          4.48         0.84 o                         
  -3  21   7          1.22          1.70         0.66 o                         
  -2  21   7          0.61          1.41         0.51 o                         
  -1  21   7          2.59          2.56         0.90 o                         
   0  21   7         83.94         83.68         2.56 o                         
   1  21   7         24.52         29.61         1.68 o                         
   2  21   7         12.13         12.99         0.83 o                         
  -3  22   7          7.48          9.13         0.86 o                         
  -2  22   7         34.59         30.68         1.24 o                         
  -1  22   7          9.88          9.15         1.17 o                         
   0  22   7         31.61         31.67         1.85 o                         
   1  22   7         24.65         21.74         1.68 o                         
   2  22   7          0.88          0.03         0.58 o                         
  -3  23   7         10.28         10.49         0.79 o                         
  -2  23   7          0.36          0.92         0.47 o                         
  -1  23   7         29.09         26.49         1.58 o                         
   0  23   7         49.63         59.33         2.67 o                         
   1  23   7          0.05         -0.18         0.49 o                         
  -2  24   7          0.50          0.16         0.61 o                         
  -1  24   7         14.16         12.97         1.05 o                         
   0  24   7          0.10         -0.20         0.65 o                         
   1  24   7          1.48          2.10         0.58 o                         
  -2  25   7         16.51         21.24         1.87 o                         
  -1  25   7         33.79         41.24         1.88 o                         
   0  25   7          0.00          0.40         0.55 o                         
  -6   0   8          4.51          5.11         1.35 o                         
  -4   0   8       1842.97       1782.32        36.93 o                         
  -2   0   8         71.42         73.25         6.34 o                         
   0   0   8        744.26        672.45        29.43 o                         
   2   0   8          4.04          3.39         0.95 o                         
   4   0   8          2.95          7.89         1.82 o                         
  -6   1   8          5.89          3.60         1.14 o                         
  -5   1   8          0.17          0.16         1.00 o                         
  -4   1   8        187.45        186.83         4.87 o                         
  -3   1   8         97.50        101.18         2.95 o                         
  -2   1   8        219.35        192.73         8.68 o                         
  -1   1   8        104.50         87.79         7.45 o                         
   0   1   8        154.89        134.62         9.34 o                         
   1   1   8         32.10         26.19         2.77 o                         
   2   1   8          9.45          7.65         1.17 o                         
   3   1   8         13.53         14.86         1.40 o                         
   4   1   8         88.75        104.73        10.09 o                         
  -6   2   8          9.78         11.17         1.26 o                         
  -5   2   8         10.32         13.99         1.80 o                         
  -4   2   8        196.64        199.00         7.80 o                         
  -3   2   8       1655.11       1627.98        16.60 o                         
  -2   2   8          0.00          0.87         1.22 o                         
  -1   2   8          0.40          1.04         1.98 o                         
   0   2   8        118.43        110.73         8.45 o                         
   1   2   8         12.98         15.41         1.35 o                         
   2   2   8          1.76         -0.20         1.13 o                         
   3   2   8         12.52         14.51         1.42 o                         
   4   2   8          0.40         -2.20         4.27 o                         
  -6   3   8         47.85         49.06         2.20 o                         
  -5   3   8        209.22        196.76         5.65 o                         
  -4   3   8        122.62        116.62         3.30 o                         
  -3   3   8        557.93        569.39         8.54 o                         
  -2   3   8        104.52         95.84         8.31 o                         
  -1   3   8        247.19        223.04        11.68 o                         
   0   3   8        215.14        201.96        11.37 o                         
   1   3   8         78.05         81.22         2.23 o                         
   2   3   8         63.78         55.16         2.49 o                         
   3   3   8         23.29         24.23         1.73 o                         
   4   3   8         20.81         21.25         2.84 o                         
  -6   4   8          1.78          1.66         0.50 o                         
  -5   4   8          2.83          4.67         1.28 o                         
  -4   4   8        379.81        385.89         6.61 o                         
  -3   4   8         75.72         77.43         2.56 o                         
  -2   4   8        151.97        158.08        10.50 o                         
  -1   4   8        171.73        147.07        14.67 o                         
   0   4   8          6.51          5.66         3.35 o                         
   1   4   8        122.20        109.25         2.96 o                         
   2   4   8        426.48        427.67        11.24 o                         
   3   4   8         29.72         32.48         1.49 o                         
   4   4   8          2.11         -1.53         4.37 o                         
  -6   5   8         12.14         10.35         0.86 o                         
  -5   5   8         30.73         26.95         2.20 o                         
  -4   5   8         21.91         18.37         1.41 o                         
  -3   5   8          8.30          9.32         1.00 o                         
  -2   5   8         93.44         82.75         7.77 o                         
  -1   5   8          2.75          5.88         1.94 o                         
   0   5   8         46.94         37.85         4.89 o                         
   1   5   8          7.07          4.09         1.34 o                         
   2   5   8         28.46         23.90         1.74 o                         
   3   5   8          6.30          5.91         1.12 o                         
   4   5   8          0.11         -0.85         2.73 o                         
  -6   6   8          3.60          3.93         0.74 o                         
  -5   6   8          9.24          7.34         1.31 o                         
  -4   6   8        211.48        210.77         3.87 o                         
  -3   6   8          0.00          0.35         0.56 o                         
  -2   6   8        424.96        434.36        11.64 o                         
  -1   6   8        285.91        232.99        21.20 o                         
   0   6   8        305.41        292.08        14.76 o                         
   1   6   8        683.57        669.16        15.19 o                         
   2   6   8        181.70        183.54         3.95 o                         
   3   6   8          1.80          3.31         0.88 o                         
   4   6   8          3.19          0.84         0.72 o                         
  -6   7   8          0.24          0.14         0.48 o                         
  -5   7   8        125.65        133.41         4.52 o                         
  -4   7   8         52.92         55.08         2.56 o                         
  -3   7   8        283.12        303.99         5.76 o                         
  -2   7   8        297.73        323.36        13.47 o                         
  -1   7   8         30.77         31.13         4.37 o                         
   0   7   8          1.45          2.68         1.68 o                         
   1   7   8         88.66         82.32         3.10 o                         
   2   7   8         55.32         48.31         2.11 o                         
   3   7   8          5.82          2.71         0.84 o                         
   4   7   8          2.87          2.35         0.68 o                         
  -6   8   8          0.28         -0.59         0.59 o                         
  -5   8   8          2.23          1.91         0.97 o                         
  -4   8   8         12.61         14.35         1.00 o                         
  -3   8   8        402.15        391.50        10.04 o                         
  -2   8   8        235.14        240.82         9.11 o                         
  -1   8   8        116.42        125.43         4.45 o                         
   0   8   8        563.76        585.37        10.11 o                         
   1   8   8         40.90         39.01         1.89 o                         
   2   8   8        380.10        345.96         5.45 o                         
   3   8   8         26.35         21.37         1.92 o                         
   4   8   8          1.38          2.50         0.74 o                         
  -6   9   8          1.59          0.39         0.80 o                         
  -5   9   8          0.74          1.75         1.11 o                         
  -4   9   8          4.07          2.79         0.59 o                         
  -3   9   8         23.74         23.07         1.79 o                         
  -2   9   8        222.77        244.31        15.72 o                         
  -1   9   8        277.56        278.18         6.82 o                         
   0   9   8        614.28        603.44        11.29 o                         
   1   9   8         19.12         20.35         1.43 o                         
   2   9   8         24.57         22.37         2.28 o                         
   3   9   8         18.88         18.03         1.25 o                         
   4   9   8          3.87          1.57         0.86 o                         
  -5  10   8          0.49          0.33         0.58 o                         
  -4  10   8         23.11         20.61         1.44 o                         
  -3  10   8        588.20        558.59        11.15 o                         
  -2  10   8         53.48         53.09         3.15 o                         
  -1  10   8          9.18          8.49         1.24 o                         
   0  10   8        142.52        139.38         4.66 o                         
   1  10   8        623.23        606.50         8.59 o                         
   2  10   8         47.16         45.99         2.44 o                         
   3  10   8         18.42         18.93         1.49 o                         
   4  10   8         14.39         17.59         1.28 o                         
  -5  11   8          5.95          3.90         0.79 o                         
  -4  11   8         79.60         91.03         2.81 o                         
  -3  11   8          8.14          7.96         1.19 o                         
  -2  11   8        755.26        805.30        38.82 o                         
  -1  11   8          1.62          2.71         0.81 o                         
   0  11   8        125.09        125.59         3.89 o                         
   1  11   8        397.18        387.84        11.00 o                         
   2  11   8         14.18         12.56         1.18 o                         
   3  11   8         15.08         16.63         1.37 o                         
   4  11   8          0.20         20.44        15.28 o                         
  -5  12   8          6.83          8.86         0.95 o                         
  -4  12   8         79.12         74.75         2.21 o                         
  -3  12   8         43.86         34.25         2.18 o                         
  -2  12   8        303.66        295.84        12.32 o                         
  -1  12   8        217.11        211.92         5.07 o                         
   0  12   8         85.15         81.21         4.21 o                         
   1  12   8        154.15        145.42         3.61 o                         
   2  12   8         27.55         32.73         2.56 o                         
   3  12   8          0.22          0.14         0.92 o                         
  -5  13   8         45.93         52.06         1.67 o                         
  -4  13   8         23.83         25.04         1.33 o                         
  -3  13   8         16.60         17.10         2.00 o                         
  -2  13   8         33.58         38.49         2.35 o                         
  -1  13   8         89.29         85.94         3.32 o                         
   0  13   8         81.98         81.58         3.26 o                         
   1  13   8          0.38          0.60         0.68 o                         
   2  13   8         25.33         24.03         2.04 o                         
   3  13   8         35.51         37.97         2.28 o                         
  -5  14   8          6.77          8.74         0.62 o                         
  -4  14   8        221.03        210.07         3.57 o                         
  -3  14   8        381.84        347.57         7.96 o                         
  -2  14   8        105.42         96.00         3.56 o                         
  -1  14   8        127.57        119.89         3.93 o                         
   0  14   8         68.35         70.79         3.02 o                         
   1  14   8        101.08         93.46         3.08 o                         
   2  14   8          1.17          0.66         0.89 o                         
   3  14   8         10.74          9.87         1.29 o                         
  -5  15   8         50.49         60.09         2.45 o                         
  -4  15   8          4.12          4.31         0.64 o                         
  -3  15   8         35.19         31.01         2.03 o                         
  -2  15   8        175.99        177.29         4.77 o                         
  -1  15   8         58.56         55.75         2.44 o                         
   0  15   8        412.63        418.71        11.64 o                         
   1  15   8         10.99          9.36         1.02 o                         
   2  15   8          5.01          3.46         0.69 o                         
   3  15   8          1.73          1.91         0.77 o                         
  -4  16   8         62.94         58.01         1.95 o                         
  -3  16   8          0.93          0.08         0.74 o                         
  -2  16   8         66.07         65.69         2.48 o                         
  -1  16   8         24.40         26.43         1.69 o                         
   0  16   8          1.15          1.37         0.99 o                         
   1  16   8          5.15          5.13         1.00 o                         
   2  16   8          2.11          3.50         0.71 o                         
   3  16   8          8.77          8.10         1.01 o                         
  -4  17   8          3.76          4.45         0.64 o                         
  -3  17   8          0.04          0.24         0.84 o                         
  -2  17   8        191.70        205.06         4.19 o                         
  -1  17   8          4.51          3.57         0.84 o                         
   0  17   8          3.56          2.96         0.85 o                         
   1  17   8         15.26         15.46         1.43 o                         
   2  17   8          0.70         -0.25         0.64 o                         
   3  17   8          0.10         -0.05         0.51 o                         
  -4  18   8          3.15          1.39         0.42 o                         
  -3  18   8         88.06         76.17         2.73 o                         
  -2  18   8        223.41        214.84         3.71 o                         
  -1  18   8         20.87         21.78         1.47 o                         
   0  18   8         20.16         16.76         1.52 o                         
   1  18   8         39.62         35.68         1.97 o                         
   2  18   8          9.99          8.98         0.96 o                         
  -4  19   8         13.23         11.89         0.90 o                         
  -3  19   8         31.05         28.58         1.62 o                         
  -2  19   8          5.28          4.59         0.70 o                         
  -1  19   8         29.57         23.50         1.48 o                         
   0  19   8         42.95         37.34         2.68 o                         
   1  19   8         18.43         19.20         1.45 o                         
   2  19   8          0.01          0.29         0.53 o                         
  -4  20   8         49.53         55.98         2.05 o                         
  -3  20   8          1.85          2.47         0.62 o                         
  -2  20   8         67.59         60.72         1.68 o                         
  -1  20   8          5.59          5.11         0.79 o                         
   0  20   8          3.18          2.32         1.07 o                         
   1  20   8         37.97         43.51         1.92 o                         
   2  20   8          6.80         10.66         0.84 o                         
  -3  21   8          0.23          0.23         0.57 o                         
  -2  21   8         15.71         13.37         0.96 o                         
  -1  21   8          1.07          1.65         0.77 o                         
   0  21   8          1.12          0.39         0.82 o                         
   1  21   8         30.88         29.48         1.48 o                         
  -3  22   8          1.43          2.81         0.63 o                         
  -2  22   8          2.34          3.54         0.55 o                         
  -1  22   8          0.86         -0.83         0.83 o                         
   0  22   8          0.07          1.20         1.36 o                         
   1  22   8          0.50          0.08         0.86 o                         
  -2  23   8          8.36          8.41         0.98 o                         
  -1  23   8         17.73         18.72         1.47 o                         
   0  23   8         45.95         45.26         2.10 o                         
   1  23   8          2.62          1.43         0.65 o                         
  -1  24   8          4.30          4.72         0.79 o                         
   0  24   8         13.94         17.20         1.22 o                         
  -5   0   9         29.35         28.93         3.08 o                         
  -3   0   9       2151.10       2034.60        25.25 o                         
  -1   0   9        327.51        321.70        10.11 o                         
   1   0   9         96.07         95.29         4.07 o                         
   3   0   9         48.65         58.31         3.01 o                         
  -6   1   9          0.03          0.40         0.63 o                         
  -5   1   9         38.54         38.40         2.55 o                         
  -4   1   9         18.99         24.35         1.58 o                         
  -3   1   9         77.80         72.43         2.56 o                         
  -2   1   9          0.84          0.14         0.52 o                         
  -1   1   9         17.79         11.60         1.62 o                         
   0   1   9          1.31          1.98         0.68 o                         
   1   1   9        500.77        474.04         6.29 o                         
   2   1   9         43.11         40.45         1.90 o                         
   3   1   9         56.62         60.95         2.17 o                         
   4   1   9          7.18          3.32         1.16 o                         
  -6   2   9          0.50          0.48         0.74 o                         
  -5   2   9          9.28          4.76         1.23 o                         
  -4   2   9        286.49        271.97         5.75 o                         
  -3   2   9         30.32         34.57         1.80 o                         
  -2   2   9         77.02         79.93         2.45 o                         
  -1   2   9        205.17        204.83         5.70 o                         
   0   2   9          5.86          5.65         0.83 o                         
   1   2   9          5.11          3.50         0.82 o                         
   2   2   9        220.85        241.79         6.09 o                         
   3   2   9          0.23         -0.01         1.04 o                         
   4   2   9          5.35         -1.96         1.96 o                         
  -6   3   9          1.13          1.10         0.59 o                         
  -5   3   9         16.82         17.02         1.81 o                         
  -4   3   9          5.99          5.60         1.56 o                         
  -3   3   9        186.21        163.83         3.76 o                         
  -2   3   9        584.49        609.39         7.88 o                         
  -1   3   9          0.98          0.93         0.93 o                         
   0   3   9         57.99         52.36         2.09 o                         
   1   3   9        375.20        373.89         5.61 o                         
   2   3   9         30.31         32.95         1.52 o                         
   3   3   9         24.57         20.90         1.54 o                         
   4   3   9         21.68         20.16         1.40 o                         
  -6   4   9          5.88          5.32         1.19 o                         
  -5   4   9         12.06         12.08         1.59 o                         
  -4   4   9          7.55          3.97         0.88 o                         
  -3   4   9        334.28        338.84         5.38 o                         
  -2   4   9        141.78        140.67         3.34 o                         
  -1   4   9          0.27          0.56         0.59 o                         
   0   4   9         56.63         54.76         2.44 o                         
   1   4   9         72.62         69.00         2.48 o                         
   2   4   9          1.95          1.26         0.73 o                         
   3   4   9         51.95         57.08         2.37 o                         
   4   4   9          0.93          0.40         0.61 o                         
  -6   5   9          0.05         -1.01         1.01 o                         
  -5   5   9          8.15          7.80         1.32 o                         
  -4   5   9          7.89          8.09         1.00 o                         
  -3   5   9        351.15        371.50         5.64 o                         
  -2   5   9         10.11         10.08         1.02 o                         
  -1   5   9        434.65        443.31         5.91 o                         
   0   5   9        555.40        534.49         7.81 o                         
   1   5   9        395.91        417.60         8.02 o                         
   2   5   9          0.01          0.57         0.73 o                         
   3   5   9         10.88         13.80         1.28 o                         
   4   5   9          2.90          5.54         1.84 o                         
  -5   6   9          5.20          4.39         1.05 o                         
  -4   6   9          2.03          0.52         0.66 o                         
  -3   6   9         49.73         51.76         2.19 o                         
  -2   6   9        375.14        362.52         6.32 o                         
  -1   6   9        287.61        300.68         6.89 o                         
   0   6   9        270.00        255.69        13.38 o                         
   1   6   9        138.14        136.99         3.49 o                         
   2   6   9        210.76        195.81         4.04 o                         
   3   6   9          3.12          3.13         0.80 o                         
   4   6   9          6.73          8.59         1.32 o                         
  -5   7   9          0.00         -0.69         0.86 o                         
  -4   7   9         69.11         69.23         2.17 o                         
  -3   7   9         85.92         86.01         2.72 o                         
  -2   7   9        350.32        362.24        13.35 o                         
  -1   7   9         50.57         46.03         2.83 o                         
   0   7   9        158.66        148.79         6.17 o                         
   1   7   9          1.41          1.72         0.65 o                         
   2   7   9        289.60        299.67         4.95 o                         
   3   7   9          1.18          0.48         0.66 o                         
  -5   8   9         19.52         20.32         1.77 o                         
  -4   8   9          4.15          4.34         0.62 o                         
  -3   8   9         21.92         26.05         1.76 o                         
  -2   8   9        345.02        380.81        11.39 o                         
  -1   8   9          0.05          0.20         0.77 o                         
   0   8   9          0.01          0.62         0.68 o                         
   1   8   9          4.93          5.86         0.87 o                         
   2   8   9         13.43         13.07         1.16 o                         
   3   8   9         65.56         62.96         2.01 o                         
  -5   9   9          0.77          1.61         0.78 o                         
  -4   9   9         19.24         20.12         1.10 o                         
  -3   9   9         21.44         18.46         1.60 o                         
  -2   9   9        648.43        660.56        26.78 o                         
  -1   9   9         18.79         17.42         1.94 o                         
   0   9   9          0.12         -0.26         0.70 o                         
   1   9   9        221.57        217.74         4.43 o                         
   2   9   9          5.16          4.85         1.02 o                         
   3   9   9         13.94         18.66         1.37 o                         
  -5  10   9          3.06          3.14         0.95 o                         
  -4  10   9         37.14         35.50         1.76 o                         
  -3  10   9          0.24         -0.06         0.83 o                         
  -2  10   9        372.88        385.33         8.53 o                         
  -1  10   9        240.21        253.66         6.79 o                         
   0  10   9         23.89         22.14         1.70 o                         
   1  10   9        181.59        188.65         4.13 o                         
   2  10   9        120.93        116.60         3.30 o                         
   3  10   9          8.85          7.90         0.98 o                         
  -5  11   9         77.30         83.03         2.41 o                         
  -4  11   9         14.36         14.17         1.17 o                         
  -3  11   9        485.52        451.69         9.12 o                         
  -2  11   9        281.86        268.78         8.16 o                         
  -1  11   9        206.51        206.44         6.24 o                         
   0  11   9          1.38          1.40         0.87 o                         
   1  11   9         36.02         37.53         1.93 o                         
   2  11   9          8.15          6.66         1.16 o                         
   3  11   9         35.01         34.07         1.87 o                         
  -5  12   9          2.92          4.09         0.67 o                         
  -4  12   9         71.94         64.24         2.21 o                         
  -3  12   9         35.09         22.46         2.18 o                         
  -2  12   9          0.02          1.46         1.00 o                         
  -1  12   9         73.40         86.58         4.13 o                         
   0  12   9          0.63          0.51         1.04 o                         
   1  12   9          0.18          0.06         0.75 o                         
   2  12   9          2.03          3.47         1.11 o                         
   3  12   9         48.97         53.51         2.41 o                         
  -5  13   9         54.78         61.38         2.24 o                         
  -4  13   9          0.88          1.21         0.62 o                         
  -3  13   9          3.69          4.43         1.30 o                         
  -2  13   9        144.30        138.64         4.23 o                         
  -1  13   9         99.15         97.23         4.40 o                         
   0  13   9         72.90         72.03         3.83 o                         
   1  13   9         42.27         45.28         2.23 o                         
   2  13   9          1.49          2.36         0.86 o                         
   3  13   9          0.60          0.73         1.62 o                         
  -4  14   9         13.54         15.82         1.11 o                         
  -3  14   9        192.49        174.90         5.51 o                         
  -2  14   9          6.85          9.00         1.31 o                         
  -1  14   9          3.45          5.67         1.41 o                         
   0  14   9         40.94         39.98         2.29 o                         
   1  14   9          5.79          7.93         0.96 o                         
   2  14   9         37.78         37.01         2.39 o                         
   3  14   9         12.21         21.39         1.69 o                         
  -4  15   9          0.40          0.40         0.53 o                         
  -3  15   9          3.36          2.53         0.87 o                         
  -2  15   9        121.25        123.34         4.56 o                         
  -1  15   9        374.62        388.75        10.28 o                         
   0  15   9        182.59        182.34         4.82 o                         
   1  15   9         20.34         24.51         1.69 o                         
   2  15   9          0.68          0.87         0.88 o                         
  -4  16   9        109.96        130.50         3.05 o                         
  -3  16   9          3.07          2.85         0.90 o                         
  -2  16   9          0.28          0.74         0.92 o                         
  -1  16   9         33.58         31.31         2.05 o                         
   0  16   9          9.87         10.92         1.31 o                         
   1  16   9        172.97        174.33         4.09 o                         
   2  16   9          4.38          4.80         1.00 o                         
  -4  17   9          4.29          6.27         0.71 o                         
  -3  17   9          1.36          0.95         0.64 o                         
  -2  17   9         38.44         38.75         2.13 o                         
  -1  17   9          7.61          5.25         1.59 o                         
   0  17   9          4.44          3.58         0.84 o                         
   1  17   9          2.70          1.47         0.72 o                         
   2  17   9          7.20          9.57         1.16 o                         
  -4  18   9         12.90         14.69         1.21 o                         
  -3  18   9          4.26          2.40         0.67 o                         
  -2  18   9         42.73         36.81         1.73 o                         
  -1  18   9         11.16         11.58         1.35 o                         
   0  18   9          0.71          0.84         0.65 o                         
   1  18   9         73.37         75.93         2.48 o                         
   2  18   9         66.63         74.49         4.47 o                         
  -3  19   9          3.02          3.36         0.57 o                         
  -2  19   9         26.49         26.45         1.23 o                         
  -1  19   9          0.02          0.27         0.89 o                         
   0  19   9          0.04          0.02         0.82 o                         
   1  19   9          2.35          3.43         0.87 o                         
  -3  20   9         75.79         76.43         1.60 o                         
  -2  20   9          0.03          0.45         0.46 o                         
  -1  20   9         29.65         27.96         1.54 o                         
   0  20   9          9.01          7.30         1.14 o                         
   1  20   9         61.50         68.24         1.77 o                         
  -3  21   9          8.73          7.61         1.22 o                         
  -2  21   9         48.11         56.06         1.61 o                         
  -1  21   9         48.00         49.06         2.39 o                         
   0  21   9          3.93          3.85         0.86 o                         
   1  21   9         32.82         47.13         2.83 o                         
  -2  22   9          3.54          2.61         0.61 o                         
  -1  22   9          4.11          3.76         0.83 o                         
   0  22   9         15.98         18.62         1.08 o                         
  -1  23   9          0.84          1.42         0.52 o                         
  -4   0  10         54.49         49.61         2.99 o                         
  -2   0  10          8.68          4.51         1.03 o                         
   0   0  10          1.23          0.18         1.03 o                         
   2   0  10        835.78        937.52        23.86 o                         
  -5   1  10          0.18          0.10         0.84 o                         
  -4   1  10         19.84         14.46         1.25 o                         
  -3   1  10         11.30         13.14         1.18 o                         
  -2   1  10        130.41        131.14         3.26 o                         
  -1   1  10          3.05          1.94         1.03 o                         
   0   1  10         13.59         13.71         1.22 o                         
   1   1  10          6.75          6.05         1.00 o                         
   2   1  10         20.99         24.98         1.52 o                         
   3   1  10          0.02          1.20         0.75 o                         
  -5   2  10         23.10         28.32         2.05 o                         
  -4   2  10          5.96          5.87         0.88 o                         
  -3   2  10         44.87         41.26         1.94 o                         
  -2   2  10          5.22          2.36         0.96 o                         
  -1   2  10          7.20          6.17         1.05 o                         
   0   2  10         81.05         74.81         2.62 o                         
   1   2  10        178.31        185.68         4.73 o                         
   2   2  10          2.12          0.96         0.72 o                         
   3   2  10        151.80        168.12         3.23 o                         
  -5   3  10          4.24          3.99         1.08 o                         
  -4   3  10          5.49          7.68         1.00 o                         
  -3   3  10          2.18          0.20         0.60 o                         
  -2   3  10        179.78        165.46         3.70 o                         
  -1   3  10         26.33         22.63         1.75 o                         
   0   3  10         32.58         26.65         1.64 o                         
   1   3  10          7.15          4.65         1.04 o                         
   2   3  10          8.36          8.45         0.85 o                         
   3   3  10         10.65         11.23         1.08 o                         
  -5   4  10          4.88          6.54         1.15 o                         
  -4   4  10         30.69         32.73         2.04 o                         
  -3   4  10         29.19         24.08         1.52 o                         
  -2   4  10        810.53        785.03         8.43 o                         
  -1   4  10          5.38          5.95         1.05 o                         
   0   4  10          2.79          2.40         0.95 o                         
   1   4  10         85.83         84.78         3.25 o                         
   2   4  10         42.34         40.73         1.64 o                         
   3   4  10         48.13         52.32         2.14 o                         
  -5   5  10          3.81          2.86         0.97 o                         
  -4   5  10        202.07        204.39         4.69 o                         
  -3   5  10          1.40          1.69         0.67 o                         
  -2   5  10         61.82         63.64         2.76 o                         
  -1   5  10          9.70          9.07         1.03 o                         
   0   5  10        164.98        161.45         4.42 o                         
   1   5  10         46.61         46.53         2.47 o                         
   2   5  10         62.97         58.57         1.91 o                         
   3   5  10          5.18          4.01         1.21 o                         
  -5   6  10         31.64         25.53         1.88 o                         
  -4   6  10          6.83          8.65         0.98 o                         
  -3   6  10        344.70        345.39         8.05 o                         
  -2   6  10        249.95        209.88         4.91 o                         
  -1   6  10        208.71        214.39         4.20 o                         
   0   6  10         15.49         13.24         1.48 o                         
   1   6  10         48.86         51.69         2.43 o                         
   2   6  10         67.14         66.09         2.71 o                         
   3   6  10         64.03         67.11         1.84 o                         
  -5   7  10          6.56          5.55         1.02 o                         
  -4   7  10          0.67         -0.08         0.46 o                         
  -3   7  10          3.75          4.33         0.80 o                         
  -2   7  10         10.29          6.48         1.07 o                         
  -1   7  10        138.74        139.60         3.44 o                         
   0   7  10          7.47          5.14         0.90 o                         
   1   7  10         16.20         15.46         1.31 o                         
   2   7  10         21.60         21.83         1.64 o                         
   3   7  10          2.50          1.28         1.67 o                         
  -5   8  10          0.18         -0.28         0.79 o                         
  -4   8  10          2.80          2.55         0.52 o                         
  -3   8  10         45.64         38.11         1.82 o                         
  -2   8  10        224.85        222.40         5.89 o                         
  -1   8  10          0.25          2.25         0.86 o                         
   0   8  10        130.92        127.09         3.43 o                         
   1   8  10         13.52         11.73         1.15 o                         
   2   8  10         17.49         17.45         1.89 o                         
   3   8  10          3.35          2.68         0.75 o                         
  -5   9  10          2.11          1.90         0.76 o                         
  -4   9  10          7.42          5.75         0.61 o                         
  -3   9  10          8.18          4.70         0.69 o                         
  -2   9  10        202.37        209.04         5.04 o                         
  -1   9  10        488.77        518.32        10.25 o                         
   0   9  10          4.86          4.07         1.46 o                         
   1   9  10         32.87         33.54         1.80 o                         
   2   9  10         59.05         61.81         3.16 o                         
   3   9  10          0.73          0.84         0.62 o                         
  -5  10  10          4.51          3.33         0.75 o                         
  -4  10  10         24.02         26.83         1.46 o                         
  -3  10  10         19.94         14.20         1.62 o                         
  -2  10  10         11.11         16.52         1.60 o                         
  -1  10  10          8.20         13.31         1.65 o                         
   0  10  10        202.06        204.74         5.25 o                         
   1  10  10         11.35         12.16         1.22 o                         
   2  10  10          1.47          1.20         1.01 o                         
   3  10  10         49.08         56.99         2.19 o                         
  -5  11  10          0.51          1.20         0.56 o                         
  -4  11  10         50.03         46.45         1.79 o                         
  -3  11  10          0.78         -0.40         0.85 o                         
  -2  11  10        186.47        183.68         4.75 o                         
  -1  11  10        956.25        983.61        41.02 o                         
   0  11  10          3.26          3.16         0.78 o                         
   1  11  10        165.29        170.93         4.44 o                         
   2  11  10         31.65         34.79         2.27 o                         
  -4  12  10         15.04         20.50         1.41 o                         
  -3  12  10         10.52         10.16         1.24 o                         
  -2  12  10          4.33          8.43         1.60 o                         
  -1  12  10        171.92        185.29         6.46 o                         
   0  12  10         23.23         24.68         1.55 o                         
   1  12  10          0.22          0.70         0.92 o                         
   2  12  10          4.46          5.91         1.44 o                         
  -4  13  10         22.59         24.11         1.48 o                         
  -3  13  10         63.98         73.31         2.83 o                         
  -2  13  10        163.13        169.14         4.47 o                         
  -1  13  10         21.59         25.11         2.43 o                         
   0  13  10          0.06         -0.10         0.65 o                         
   1  13  10          0.09         -0.47         1.13 o                         
   2  13  10          0.11         -0.67         0.83 o                         
  -4  14  10         31.97         35.18         1.63 o                         
  -3  14  10          1.28          0.94         0.85 o                         
  -2  14  10          7.15          8.06         1.72 o                         
  -1  14  10          2.92          4.70         1.07 o                         
   0  14  10         51.95         49.08         2.04 o                         
   1  14  10          1.10          1.31         1.18 o                         
   2  14  10         13.05         13.84         1.35 o                         
  -4  15  10         21.41         22.85         1.25 o                         
  -3  15  10         29.19         24.13         1.37 o                         
  -2  15  10          1.49          2.13         0.82 o                         
  -1  15  10         10.47          9.49         1.61 o                         
   0  15  10          2.64          2.09         0.67 o                         
   1  15  10          4.88          8.01         1.04 o                         
   2  15  10         29.81         30.91         1.76 o                         
  -4  16  10          0.41          0.41         0.50 o                         
  -3  16  10          0.00         -0.06         0.55 o                         
  -2  16  10          1.62          1.37         1.01 o                         
  -1  16  10        166.59        176.51         4.34 o                         
   0  16  10         53.00         54.81         1.99 o                         
   1  16  10         48.21         53.78         1.80 o                         
   2  16  10         35.56         36.17         2.49 o                         
  -3  17  10         23.97         30.96         1.35 o                         
  -2  17  10         34.26         36.29         1.86 o                         
  -1  17  10          7.30          4.90         0.89 o                         
   0  17  10         44.40         49.44         2.13 o                         
   1  17  10         48.90         57.35         1.72 o                         
  -3  18  10          8.83         10.68         0.79 o                         
  -2  18  10          8.90          6.22         0.76 o                         
  -1  18  10         14.27         12.93         1.16 o                         
   0  18  10          0.02          0.05         0.85 o                         
   1  18  10         40.11         47.54         1.70 o                         
  -3  19  10          0.44          0.65         0.43 o                         
  -2  19  10          2.16          2.79         0.45 o                         
  -1  19  10          1.90          1.23         0.63 o                         
   0  19  10         15.52         15.98         1.12 o                         
   1  19  10         10.60         13.29         1.64 o                         
  -2  20  10         37.01         44.75         1.22 o                         
  -1  20  10         10.63         13.96         1.06 o                         
   0  20  10          2.36          1.29         0.42 o                         
  -1  21  10         34.47         44.15         1.54 o                         
  -5   0  11        224.02        245.89         7.15 o                         
  -3   0  11        414.62        374.50        11.21 o                         
  -1   0  11          1.24         -0.73         1.33 o                         
   1   0  11         46.00         46.53         4.23 o                         
  -5   1  11         11.14         10.41         1.25 o                         
  -4   1  11          2.84          1.37         0.62 o                         
  -3   1  11          2.38          5.09         1.15 o                         
  -2   1  11        117.77         98.38         3.36 o                         
  -1   1  11         27.52         17.16         1.73 o                         
   0   1  11          1.65         -0.13         0.77 o                         
   1   1  11         47.66         46.91         3.02 o                         
   2   1  11          4.60          4.02         0.83 o                         
  -5   2  11         11.28         13.97         1.33 o                         
  -4   2  11         24.43         19.83         1.31 o                         
  -3   2  11          1.88          1.88         0.84 o                         
  -2   2  11        104.95        103.82         3.52 o                         
  -1   2  11         24.88         24.88         1.90 o                         
   0   2  11         11.26         10.99         1.17 o                         
   1   2  11         77.13         70.68         2.86 o                         
   2   2  11          8.95          6.72         0.96 o                         
  -5   3  11          0.75          0.67         0.65 o                         
  -4   3  11         55.27         56.79         2.08 o                         
  -3   3  11         18.99         16.07         1.26 o                         
  -2   3  11          0.55          1.39         0.90 o                         
  -1   3  11        152.72        135.46         4.05 o                         
   0   3  11          0.68         -0.74         0.92 o                         
   1   3  11         18.82         16.08         1.51 o                         
   2   3  11        107.73        121.46         3.82 o                         
  -5   4  11         24.00         25.17         1.68 o                         
  -4   4  11         20.11         17.78         1.24 o                         
  -3   4  11         15.27         18.04         1.31 o                         
  -2   4  11         59.54         57.81         2.57 o                         
  -1   4  11        263.44        253.53         6.73 o                         
   0   4  11         13.32         10.24         1.27 o                         
   1   4  11         35.35         29.67         1.71 o                         
   2   4  11         10.69         11.95         1.15 o                         
  -5   5  11          4.32          7.19         1.02 o                         
  -4   5  11         33.77         32.14         1.56 o                         
  -3   5  11          0.00          0.59         0.58 o                         
  -2   5  11         10.66          6.20         1.27 o                         
  -1   5  11        145.08        129.88         6.97 o                         
   0   5  11         77.23         70.10         2.53 o                         
   1   5  11         63.63         67.02         2.40 o                         
   2   5  11         42.56         48.98         2.04 o                         
  -5   6  11          2.68          3.27         0.77 o                         
  -4   6  11         19.52         24.46         1.34 o                         
  -3   6  11          0.28          1.18         0.60 o                         
  -2   6  11         92.10         76.57         2.96 o                         
  -1   6  11        172.79        156.58         4.21 o                         
   0   6  11          2.45          2.32         0.87 o                         
   1   6  11          1.03          0.65         0.72 o                         
   2   6  11          8.55          5.01         0.78 o                         
  -5   7  11         47.81         61.34         3.34 o                         
  -4   7  11          8.12          9.15         0.85 o                         
  -3   7  11         86.08         92.05         2.67 o                         
  -2   7  11         22.76         19.29         1.61 o                         
  -1   7  11         64.79         73.49         3.28 o                         
   0   7  11        221.51        229.12         4.44 o                         
   1   7  11          0.30          0.77         0.66 o                         
   2   7  11         17.96         17.26         1.23 o                         
  -5   8  11          7.83         10.46         1.53 o                         
  -4   8  11          3.22          3.01         0.52 o                         
  -3   8  11         14.43         11.24         0.91 o                         
  -2   8  11          5.67          5.33         0.98 o                         
  -1   8  11         31.08         29.49         1.66 o                         
   0   8  11         37.73         36.73         1.86 o                         
   1   8  11          3.54          3.41         1.03 o                         
   2   8  11          3.50          4.07         0.75 o                         
  -4   9  11          0.01          0.17         0.60 o                         
  -3   9  11         17.34         20.83         1.15 o                         
  -2   9  11         68.17         75.92         2.98 o                         
  -1   9  11        149.79        157.40         3.62 o                         
   0   9  11          3.26          1.57         0.70 o                         
   1   9  11         45.67         43.92         2.24 o                         
   2   9  11          1.56          1.40         0.56 o                         
  -4  10  11          0.67          1.70         0.72 o                         
  -3  10  11         16.72         16.71         1.53 o                         
  -2  10  11         13.85         10.31         1.25 o                         
  -1  10  11          0.65          0.55         0.68 o                         
   0  10  11         24.39         23.41         1.71 o                         
   1  10  11         30.27         28.71         1.80 o                         
   2  10  11          0.18         -0.49         0.49 o                         
  -4  11  11         10.75          9.35         1.10 o                         
  -3  11  11          4.01          4.32         1.07 o                         
  -2  11  11         12.80         14.53         1.41 o                         
  -1  11  11         34.37         34.08         1.74 o                         
   0  11  11          9.72         12.44         1.21 o                         
   1  11  11          7.55          6.63         1.05 o                         
   2  11  11          3.29          2.35         0.65 o                         
  -4  12  11          0.05         -0.36         0.57 o                         
  -3  12  11          0.14         -0.27         0.76 o                         
  -2  12  11         16.04         14.47         1.21 o                         
  -1  12  11         28.15         25.84         1.53 o                         
   0  12  11        327.75        337.93         5.67 o                         
   1  12  11          1.20          0.79         0.69 o                         
   2  12  11          9.52         12.39         1.47 o                         
  -4  13  11          1.51          2.38         0.64 o                         
  -3  13  11          0.81          0.67         0.56 o                         
  -2  13  11         17.18         15.42         1.21 o                         
  -1  13  11         11.51         10.67         1.07 o                         
   0  13  11         80.60         86.29         2.19 o                         
   1  13  11          0.15          0.63         0.64 o                         
  -4  14  11          0.43          0.64         0.62 o                         
  -3  14  11          0.15         -0.50         0.53 o                         
  -2  14  11         54.84         55.13         2.01 o                         
  -1  14  11         65.97         71.45         2.04 o                         
   0  14  11         26.28         27.64         1.44 o                         
   1  14  11          4.87          5.42         0.80 o                         
  -3  15  11          0.84          0.73         0.49 o                         
  -2  15  11          0.14          0.76         0.56 o                         
  -1  15  11         65.78         68.84         1.92 o                         
   0  15  11         28.67         27.27         1.35 o                         
   1  15  11         14.68         13.80         1.01 o                         
  -3  16  11         22.18         21.78         1.23 o                         
  -2  16  11          0.00          0.28         0.52 o                         
  -1  16  11         14.50         17.01         0.98 o                         
   0  16  11        125.15        142.23         2.75 o                         
   1  16  11          1.92          1.92         0.91 o                         
  -3  17  11         19.35         20.69         1.08 o                         
  -2  17  11         23.65         28.76         0.99 o                         
  -1  17  11          0.07          0.04         0.41 o                         
   0  17  11         25.83         24.85         1.13 o                         
  -2  18  11         20.16         23.17         1.04 o                         
  -1  18  11         85.94        101.60         1.89 o                         
   0  18  11          5.54          6.02         0.93 o                         
  -1  19  11          5.34          5.68         0.72 o                         
  -4   0  12         36.05         34.40         2.32 o                         
  -2   0  12          2.30         -0.42         1.05 o                         
   0   0  12          1.46         -1.17         2.03 o                         
   2   0  12         81.29         84.75         4.34 o                         
  -4   1  12         41.69         52.18         1.81 o                         
  -3   1  12          2.03          0.84         1.02 o                         
  -2   1  12         61.83         56.75         2.15 o                         
  -1   1  12         84.65         77.12         2.60 o                         
   0   1  12         29.23         24.01         1.79 o                         
   1   1  12          3.90          2.62         1.42 o                         
   2   1  12         57.83         61.45         2.63 o                         
  -4   2  12          2.02          2.19         0.60 o                         
  -3   2  12         24.14         18.84         1.52 o                         
  -2   2  12          4.54          5.43         1.01 o                         
  -1   2  12         72.06         65.46         2.85 o                         
   0   2  12         22.16         21.14         1.71 o                         
   1   2  12          6.00          6.21         1.04 o                         
   2   2  12         12.07         16.16         1.48 o                         
  -4   3  12         24.68         28.71         1.34 o                         
  -3   3  12         34.24         30.22         1.52 o                         
  -2   3  12        151.87        128.44         3.65 o                         
  -1   3  12         34.35         33.72         2.52 o                         
   0   3  12         73.74         68.29         2.35 o                         
   1   3  12          1.88          0.71         0.77 o                         
   2   3  12          1.59          2.18         0.79 o                         
  -4   4  12          4.99          3.55         0.75 o                         
  -3   4  12          0.33          0.31         0.53 o                         
  -2   4  12          4.77          5.10         0.78 o                         
  -1   4  12         73.13         60.62         3.31 o                         
   0   4  12          3.69          2.75         0.82 o                         
   1   4  12         38.14         45.86         2.16 o                         
   2   4  12          1.49          0.66         0.64 o                         
  -4   5  12         24.55         29.86         1.56 o                         
  -3   5  12         29.43         27.35         1.43 o                         
  -2   5  12          1.05          1.49         0.70 o                         
  -1   5  12          3.70          0.76         1.05 o                         
   0   5  12        106.55        104.76         2.86 o                         
   1   5  12          5.73          5.34         0.98 o                         
   2   5  12         34.00         38.52         1.97 o                         
  -4   6  12         14.62         18.49         1.23 o                         
  -3   6  12          6.08          7.23         0.75 o                         
  -2   6  12         45.84         52.30         2.38 o                         
  -1   6  12         11.15          6.20         2.19 o                         
   0   6  12          0.25         -0.28         0.68 o                         
   1   6  12         42.58         49.92         2.20 o                         
   2   6  12          0.25          0.13         0.58 o                         
  -4   7  12         16.18         18.30         1.16 o                         
  -3   7  12          6.93          5.58         0.65 o                         
  -2   7  12          0.53          1.14         0.66 o                         
  -1   7  12          3.49          2.66         1.97 o                         
   0   7  12          1.34          0.89         0.91 o                         
   1   7  12          1.13          2.00         0.80 o                         
   2   7  12          1.75          2.44         0.99 o                         
  -4   8  12         63.18         69.92         1.73 o                         
  -3   8  12         25.26         28.79         1.24 o                         
  -2   8  12        123.39        137.01         3.41 o                         
  -1   8  12          6.26          6.13         1.34 o                         
   0   8  12          0.93         -0.22         0.67 o                         
   1   8  12         29.60         31.88         1.90 o                         
  -4   9  12          0.25          1.03         0.58 o                         
  -3   9  12          2.44          4.38         0.83 o                         
  -2   9  12         10.84         11.63         1.02 o                         
  -1   9  12         79.57         78.72         2.79 o                         
   0   9  12         20.38         17.97         1.19 o                         
   1   9  12          0.80          1.20         0.70 o                         
  -4  10  12          0.08          0.31         0.83 o                         
  -3  10  12         39.71         42.83         1.91 o                         
  -2  10  12         39.72         38.17         1.91 o                         
  -1  10  12          3.91          4.06         0.71 o                         
   0  10  12         21.51         22.10         1.29 o                         
   1  10  12         18.21         21.54         1.33 o                         
  -4  11  12          1.61          1.06         0.75 o                         
  -3  11  12         14.30         13.96         1.21 o                         
  -2  11  12          4.14          4.73         0.75 o                         
  -1  11  12         58.73         63.09         2.03 o                         
   0  11  12         26.25         28.47         1.64 o                         
   1  11  12          5.07          5.27         0.73 o                         
  -3  12  12          0.45          0.44         0.45 o                         
  -2  12  12          1.48          0.66         0.58 o                         
  -1  12  12          0.65          0.32         0.47 o                         
   0  12  12        174.43        195.09         3.26 o                         
   1  12  12          7.53          6.10         0.87 o                         
  -3  13  12         14.85         16.59         1.13 o                         
  -2  13  12          0.08          0.52         0.50 o                         
  -1  13  12          6.68          6.38         0.66 o                         
   0  13  12          1.83          2.54         0.68 o                         
  -3  14  12          1.57          0.21         0.43 o                         
  -2  14  12          2.61          3.57         0.57 o                         
  -1  14  12        117.83        123.39         2.21 o                         
   0  14  12          2.55          1.11         0.53 o                         
  -2  15  12          5.06          4.12         0.64 o                         
  -1  15  12          0.27         -0.15         0.41 o                         
   0  15  12          0.13          0.59         0.58 o                         
  -2  16  12          5.74          7.84         0.70 o                         
  -1  16  12         10.80         11.37         1.09 o                         
  -3   0  13         22.99         33.94         3.17 o                         
  -1   0  13          2.57         -0.55         1.38 o                         
   1   0  13          4.70          5.33         1.23 o                         
  -4   1  13         12.51         24.28         1.66 o                         
  -3   1  13          6.36          5.42         1.13 o                         
  -2   1  13          1.57          3.33         1.12 o                         
  -1   1  13         13.12         12.25         1.53 o                         
   0   1  13          0.01         -0.55         0.71 o                         
   1   1  13          2.91          3.57         0.58 o                         
  -4   2  13         58.39         71.48         2.68 o                         
  -3   2  13         16.92         22.66         1.48 o                         
  -2   2  13         16.35         16.07         1.28 o                         
  -1   2  13          0.02         -0.63         0.78 o                         
   0   2  13          6.38          4.65         0.87 o                         
   1   2  13          2.39          2.02         0.52 o                         
  -4   3  13         14.29         18.52         1.38 o                         
  -3   3  13         22.83         21.14         1.60 o                         
  -2   3  13          5.73          3.88         0.95 o                         
  -1   3  13          4.34          4.86         0.91 o                         
   0   3  13          5.41          4.42         0.87 o                         
   1   3  13         13.35         12.83         0.96 o                         
  -4   4  13         10.58         10.20         1.01 o                         
  -3   4  13         18.98         18.61         1.29 o                         
  -2   4  13          4.47          1.70         0.78 o                         
  -1   4  13          8.33          7.71         1.05 o                         
   0   4  13         31.51         31.34         1.69 o                         
   1   4  13          9.59          9.33         0.88 o                         
  -3   5  13          9.73         12.05         1.05 o                         
  -2   5  13          0.02          0.29         0.51 o                         
  -1   5  13          3.76          3.95         0.87 o                         
   0   5  13         14.33         12.64         0.98 o                         
   1   5  13          4.20          3.45         0.64 o                         
  -3   6  13          3.32          4.10         0.58 o                         
  -2   6  13          9.51          7.38         0.77 o                         
  -1   6  13          0.31         -0.15         0.76 o                         
   0   6  13          0.05         -0.30         0.51 o                         
   1   6  13         27.92         29.51         1.66 o                         
  -3   7  13          0.00          0.84         0.40 o                         
  -2   7  13          6.70          8.92         0.79 o                         
  -1   7  13         23.83         29.00         1.66 o                         
   0   7  13          6.97          4.85         0.70 o                         
  -3   8  13         36.53         41.10         1.36 o                         
  -2   8  13          0.17          0.16         0.37 o                         
  -1   8  13         14.61         13.08         1.20 o                         
   0   8  13         95.62        101.05         2.72 o                         
  -3   9  13          7.31         11.13         1.09 o                         
  -2   9  13          0.44          0.46         0.43 o                         
  -1   9  13        102.67        115.19         2.96 o                         
   0   9  13         10.22         10.57         0.98 o                         
  -3  10  13          1.18          1.87         0.93 o                         
  -2  10  13         11.60          8.25         0.71 o                         
  -1  10  13          1.84          3.71         0.75 o                         
   0  10  13        123.72        139.65         2.90 o                         
  -2  11  13          7.81          7.45         0.78 o                         
  -1  11  13         16.76         14.29         0.91 o                         
   0  11  13         11.17         16.81         1.33 o                         
  -2  12  13         31.54         36.40         1.78 o                         
  -1  12  13          0.30          0.51         0.46 o                         
  -2   0  14         12.57          6.36         1.32 o                         
   0   0  14         25.69         33.47         2.49 o                         
  -3   1  14          2.23          2.67         0.72 o                         
  -2   1  14          3.25          4.95         0.94 o                         
  -1   1  14          0.21          0.19         0.65 o                         
   0   1  14         12.77         13.65         2.64 o                         
  -3   2  14         59.41         76.06         2.91 o                         
  -2   2  14          1.14          0.85         0.61 o                         
  -1   2  14          1.77          0.61         0.63 o                         
   0   2  14          6.71          9.42         1.02 o                         
  -2   3  14         11.50         12.34         1.19 o                         
  -1   3  14          4.75          3.03         2.01 o                         
   0   3  14          0.44          0.67         0.57 o                         
  -2   4  14          0.75          1.13         0.64 o                         
  -1   4  14          1.52          3.00         0.71 o                         
  -2   5  14          3.64          3.71         0.68 o                         
  -1   5  14         12.99          9.92         1.04 o                         
  -2   6  14          1.03          1.40         0.83 o                         
  -1   6  14          2.21          1.79         0.88 o                         
  -2   7  14          2.83          3.27         0.99 o                         
                                                                                
